# Supplementary material for: Destination choices during internal temporary migration: Evidence from northern Bangladesh
Source: PLoS One. 2026 Jul 1;21(7):e0352665. doi: 10.1371/journal.pone.0352665 (PMC13322507; doi:10.1371/journal.pone.0352665)
Supplement: S2 File — (ZIP) [file pone.0352665.s002.zip]

Archive with 8 entries (7 files):
- Data/
- Data/DO_files_Main_model.do
- Data/DO_files_Main_model.txt
- Data/DO_files_Robustness_online_appendix.do
- Data/DO_files_Robustness_online_appendix.txt
- Data/Migration_study.csv
- Data/Migration_study.dta
- Data/README.txt
