# Supplementary material for: Destination choices during internal temporary migration: Evidence from northern Bangladesh
Source: PLoS One. 2026 Jul 1;21(7):e0352665. doi: 10.1371/journal.pone.0352665 (PMC13322507; doi:10.1371/journal.pone.0352665)
Supplement: S2 File — (ZIP) [file pone.0352665.s002.zip › Data/DO_files_Main_model.do]

*Destination Choices during Internal Temporary Migration: Evidence from Northern Bangladesh
//Main models
// Primary cleaning
*clear all 
*use //<Migration_study.dta>, clear 

drop if mig_reason_ == 2 | mig_reason_ == 3 | mig_reason_ == 4 | mig_reason_ == 6 | mig_reason_ == 99 // Removing non-income migrants (n=44)
drop if mem_age_ <= 14 // Removing kids (n=981)
recode self_report_farm_skill_ faming_years_num_ physic_restrict_farming_ own_lab_mem_ low_mig_oth_skill_ oth_skill_tot_ dest_ratingearning_rural_ destination_rating_living_ dest_rating_earning_ dest_factor_inccost_ratio_ dest_factor_mig_network_ dest_factor_wellbeing_ dest_factor_travel_cost_ dest_factor_daily_wage_ mig_kin_num mig_dest_type mig_social_stigma_rural mem_age_ mem_edu_ hh_type mem_status cult_yesno low_mig_support_kin_ agro_work_origin_ last_epi_alone_ last_epi_partners_ own_lab_mem_ labor_sell_1yr_mem_ confine_neighbour affect_flood ngo_involve ngo_loan_outstand dis_upazila other_loan_outstand hh_land_agro_high hh_land_agro_low (.=0)
count
//Remaining observation # 2,793 Individuals (Temporary migrant individuals= 385, Longer-term migrant individuals= 220, Non-migrant individuals= 2,188)
*-------------------------------------------------
*-------------------------------------------------
//Generate outcome vars
//Generate 1st stage outcome var: Migration vs non-migration (m)
rename migrant m //(n= 2,793; 1= 605, 0= 2,188)

//Generate 2nd stage outcome var: Temporary migration vs longer-term migration (tm)
gen tm= .
replace tm= 0 if temp_migration==0 | hsc_cert_destination_== 1 //Longer-term migrants (n= 220)
replace tm= 1 if temp_migration==1 //Temporary migrants (n= 385)

//Generate 3rd stage outcome var: Rural vs urban destination selection during temporary migration (R)
gen R= .
replace R= 1 if (mig_destination==1 & tm== 1) // Rural-bound temporary migrants (n= 259 individuals)
replace R= 0 if (mig_destination==2 & tm== 1) // Urban-bound temporary migrants (n= 126 individuals)

//Generate 4th stage outcome var: Lean period income (Inc)
gen inc_exc_remit= (tot_inc_lean- remit_lean) //Total lean period income except migration remittance
gen ln_tot_inc= log(tot_inc_lean + 1) //Log of total lean period income
gen ln_remit_inc= log(remit_lean + 1) //Log of remittance income during lean periods
gen ln_loc_inc= log(inc_exc_remit + 1) //Log of total lean income except remittance
//-------------------------------------------------

*Generate explanatory vars
gen mig_occu_lab= 0
replace mig_occu_lab= 1 if mem_occu_==2  //occupation of the member is labor sale at the origin
gen mig_occu_agri= 0
replace mig_occu_agri= 1 if mem_occu_==1 //occupation of the member is agriculture farming at the origin
gen labor_agro= 0 //The member sells agriculture labor at the origin
replace labor_agro= 1 if (labor_mem_type_==1 | labor_mem_type_==3)
gen farm_skill= 0
replace farm_skill= 1 if (self_report_farm_skill_==3)
gen urban_neg= 0
replace urban_neg= 1 if (dest_rating_earning_< 5 & destination_rating_living_< 5) //Earning or living in cities is difficult for the member
gen rur_mig_net= 0 
replace rur_mig_net= 1 if mig_dest_type==1 // The closest migrant kin migrates to rural destination
gen mig_duration=0
replace mig_duration=1 if migration_dur_==1 //The member migrates for <30 days period in an episode
gen tm_mig_net= (mig_type==1 | mig_type==3) //The closest migrant kin migrates temporarily
gen no_other_skill= (low_mig_oth_skill_== 0) //Individual has no other skill beyond agriculture
gen mig_distance= . // Distance of the destination from the origin upazila
replace mig_distance= mig_urban_districtdistance_ if R==0 //126 urban-bound obs
replace mig_distance= mig_rural_districtdistance_ if R==1 // 259 rural-bound obs
gen dist_log= log(mig_distance)
gen dur= migration_dur_==1
//----------------------------------------------
//----------------------------------------------
*Defining explanatory variables for the model
global x "mem_age_ mem_edu_ mig_occu_agri mig_occu_lab season_employ_fluc kid_presence elder_presence distrust_neighbor cult_yesno cattle_rearing mem_death_1yr mig_kin_num" //xi
global ev "affect_damage" //evi
global c "hh_mem_num pcal hh_biz safety_net ngo_involve dis_upazila floodvuln vill_name" //cjk
global I "mem_edu_ labor_agro physic_restrict_farming_ mem_age_ hh_mem_num pcal cult_yesno cattle_rearing mem_death_1yr hh_biz safety_net ngo_involve" //Ii
global U "urban_neg no_other_skill" //Ui
global D "dest_factor_inccost_ratio_ dest_factor_wellbeing_ dest_factor_daily_wage_ floodvuln vill_name" //Di
global N "rur_mig_net last_epi_partners_" //Ni
global Dist "mig_distance dis_upazila" // Disti
global z "HHage HHedu HHsex_male hh_mem_num season_employ_fluc floodvuln vill_name" //zi
//----------------------------------------------
*Objective 1: Identifying factors for temporary migration decisions to rural versus urban destinations 
//----------------------------------------------
//Multi-step conditional probit selection models with subsamples

//1st stage regression (Eq. 2): Migration vs non-migration (Entire sample, n= 2,793)
probit m $x $c mem_sex_ $ev, robust
predict p1, xb
gen imr1= normalden(p1)/ (1- normal(p1))

//2nd stage regression (Eq. 3): Temporary migration vs longer-term migration (Sub-sample of migrant individuals, n= 605)
probit tm $x $c imr1, robust
predict p2, xb
gen imr2= normalden(p2)/ (1- normal(p2))

//3rd stage regression (Eq. 4): Rural vs urban destination selection during temporary migration (Sub-sample of temporary migrant individuals, n= 385)
probit R $I $U $D $N $Dist imr2, robust
predict p3, xb
*gen imr3= normalden(p3)/ (1- normal(p3)) //Missing values (.) are generated in a few observations
zscore p3  // Standardize `r`
gen p3_std= z_p3
gen imr3 = normalden(p3_std) / (1 - normal(p3_std))
*outreg2 using prediction, excel word label dec(2) replace //reporting results
//---------------------------------------------------------------------
//2nd Objective: Investigating the household-level income effects of such destination choices (by controlling self-selection bias)

//4th stage regression (Eq. 5): Income effects of the destination choice during temporary migration (Sub-sample of temporary migrant individuals, n= 385)
*Table A7: Income effects of destination choices by correcting self-selection bias (equation 5)
reg ln_tot_inc R $z imr3, robust
*reg tot_inc_lean R $z imr3, robust
reg ln_remit_inc R $z imr3, robust
*reg remit_lean R $z imr3, robust
reg ln_loc_inc R $z imr3, robust
*reg inc_exc_remit R $z imr3, robust
vif
outreg2 using prediction, excel word label dec(2) replace //reporting results
//---------------------------------------------

//------------------------------------------------------------
*Objective # 2: Investigating the household-level income effects of such destination choices
//------------------------------------------------------------
//Multi-step control function approach
//1st stage regression (Eq. 2): Migration vs non-migration (Entire sample, n= 2,793)
probit m $x $c mem_sex_ $ev, robust
predict q1, pr
gen res1 = m - q1

//2nd stage regression (Eq. 3): Temporary migration vs longer-term migration (Sub-sample of migrant individuals, n= 605)
probit tm $x $c res1, robust
predict q2, pr
gen res2= tm - q2

//3rd stage regression (Eq. 4): Rural vs urban destination selection during temporary migration (Sub-sample of temporary migrant individuals, n= 385)
probit R $I $U $D $N $Dist res2, robust
predict q3, pr
gen res3 = R - q3 


//4th stage regression (Eq. 5): Income effects of the destination choice during temporary migration (Sub-sample of temporary migrant individuals, n= 385)
reg ln_tot_inc R $z res3, robust
*reg tot_inc_lean R $z res3, robust
reg ln_remit_inc R $z res3, robust
*reg remit_lean R $z res3, robust
reg ln_loc_inc R $z res3, robust
*reg inc_exc_remit R $z res3, robust
outreg2 using prediction, excel word label dec(2) replace //reporting results
//-------------------------------END--------------------------------------
