# Supplementary material for: Destination choices during internal temporary migration: Evidence from northern Bangladesh
Source: PLoS One. 2026 Jul 1;21(7):e0352665. doi: 10.1371/journal.pone.0352665 (PMC13322507; doi:10.1371/journal.pone.0352665)
Supplement: S2 File — (ZIP) [file pone.0352665.s002.zip › Data/DO_files_Robustness_online_appendix.do]

*Destination Choices during Internal Temporary Migration: Evidence from Northern Bangladesh
//Robustness check and online appendices Tables

*Primary cleaning
*clear all 
*use <"Migration_study.dta">, clear 
drop if mig_reason_ == 2 | mig_reason_ == 3 | mig_reason_ == 4 | mig_reason_ == 6 | mig_reason_ == 99 // Removing non-income migrants (n=44)
drop if mem_age_ <= 14 // Removing kids (n=981)
recode self_report_farm_skill_ faming_years_num_ physic_restrict_farming_ own_lab_mem_ low_mig_oth_skill_ oth_skill_tot_ dest_ratingearning_rural_ destination_rating_living_ dest_rating_earning_ dest_factor_inccost_ratio_ dest_factor_mig_network_ dest_factor_wellbeing_ dest_factor_travel_cost_ dest_factor_daily_wage_ mig_kin_num mig_dest_type mig_social_stigma_rural mem_age_ mem_edu_ hh_type mem_status cult_yesno low_mig_support_kin_ agro_work_origin_ last_epi_alone_ last_epi_partners_ own_lab_mem_ labor_sell_1yr_mem_ confine_neighbour affect_flood ngo_involve ngo_loan_outstand dis_upazila other_loan_outstand hh_land_agro_high hh_land_agro_low (.=0)
count
//Remaining observation # 2,793 Individuals (Temporary migrant individuals= 385, Longer-term migrant individuals= 220, Non-migrant individuals= 2,188)
*-------------------------------------------------
*-------------------------------------------------
//Generate outcome vars

//Generate 1st stage outcome var: Migration vs non-migration (m)
rename migrant m //(n= 2,793; 1= 605, 0= 2,188)

//Generate 2nd stage outcome var: Temporary migration vs longer-term migration (tm)
gen tm= .
replace tm= 0 if temp_migration==0 | hsc_cert_destination_== 1 //Longer-term migrants (n= 220)
replace tm= 1 if temp_migration==1 //Temporary migrants (n= 385)

//Generate 3rd stage outcome var: Rural vs urban destination selection during temporary migration (R)
gen R= .
replace R= 1 if (mig_destination==1 & tm== 1) // Rural-bound temporary migrants (n= 259 individuals)
replace R= 0 if (mig_destination==2 & tm== 1) // Urban-bound temporary migrants (n= 126 individuals)

//Generate 4th stage outcome var: Lean period income (Inc)
gen inc_exc_remit= (tot_inc_lean- remit_lean) //Total lean period income except migration remittance
gen ln_tot_inc= log(tot_inc_lean + 1) //Log of total lean period income
gen ln_remit_inc= log(remit_lean + 1) //Log of remittance income during lean periods
gen ln_loc_inc= log(inc_exc_remit + 1) //Log of total lean income except remittance
*---------------------------------------------------------
*Generate explanatory vars
gen mig_occu_lab= 0
replace mig_occu_lab= 1 if mem_occu_==2  //occupation of the member is labor sale at the origin
gen mig_occu_agri= 0
replace mig_occu_agri= 1 if mem_occu_==1 //occupation of the member is agriculture farming at the origin
gen labor_agro= 0 //The member sells agriculture labor at the origin
replace labor_agro= 1 if (labor_mem_type_==1 | labor_mem_type_==3)
gen farm_skill= 0
replace farm_skill= 1 if (self_report_farm_skill_==3)
gen urban_neg= 0
replace urban_neg= 1 if (dest_rating_earning_< 5 & destination_rating_living_< 5) //Earning or living in cities is difficult for the member
gen rur_mig_net= 0 
replace rur_mig_net= 1 if mig_dest_type==1 // The closest migrant kin migrates to rural destination
gen mig_duration=0
replace mig_duration=1 if migration_dur_==1 //The member migrates for <30 days period in an episode
gen tm_mig_net= (mig_type==1 | mig_type==3) //The closest migrant kin migrates temporarily
gen no_other_skill= (low_mig_oth_skill_== 0) //Individual has no other skill beyond agriculture
gen mig_distance= . // Distance of the destination from the origin upazila
replace mig_distance= mig_urban_districtdistance_ if R==0 //126 urban-bound obervations
replace mig_distance= mig_rural_districtdistance_ if R==1 // 259 rural-bound observations
gen dist_log= log(mig_distance)
gen dur= migration_dur_==1 //Temporary Migration for < 30 days duration
//----------------------------------------------

//----------------------------------------------
*Defining explanatory variables for the model
global x "mem_age_ mem_edu_ mig_occu_agri mig_occu_lab season_employ_fluc kid_presence elder_presence distrust_neighbor cult_yesno cattle_rearing mem_death_1yr mig_kin_num" //xi
global ev "affect_damage" //evi
global c "hh_mem_num pcal hh_biz safety_net ngo_involve dis_upazila floodvuln vill_name" //cjk
global I "mem_edu_ labor_agro physic_restrict_farming_ mem_age_ hh_mem_num pcal cult_yesno cattle_rearing mem_death_1yr hh_biz safety_net ngo_involve" //Ii
global U "urban_neg no_other_skill" //Ui
global D "dest_factor_inccost_ratio_ dest_factor_wellbeing_ dest_factor_daily_wage_ floodvuln vill_name" //Di
global N "rur_mig_net last_epi_partners_" //Ni
global Dist "mig_distance dis_upazila" // Disti
global z "HHage HHedu HHsex_male hh_mem_num season_employ_fluc floodvuln vill_name" //zi
//----------------------------------------------

*Sensitivity analysis for Obj. 1 (sequentially excluding Migrant Network (N) and urban negativity (U) variables from the destination equation (Eq. 4)
//Table A10: Sensitivity analysis for destination choices (equation 4)
//1st stage regression (Eq. 2): Migration vs non-migration (Entire sample, n= 2,793)
probit m $x $c mem_sex_ $ev, robust
predict p1, xb
gen imr1= normalden(p1)/ (1- normal(p1))

//2nd stage regression (Eq. 3): Temporary migration vs longer-term migration (Sub-sample of migrant individuals, n= 605)
probit tm $x $c imr1, robust
predict p2, xb
gen imr2= normalden(p2)/ (1- normal(p2))

//3rd stage regression (Eq. 4): Rural vs urban destination selection during temporary migration (Sub-sample of temporary migrant individuals, n= 385)
probit R $I $U $D $Dist imr2, robust //excluding migrant network (N) variables
probit R $I $D $Dist imr2, robust //excluding both migrant network (N) and urban negativity (U) variables
outreg2 using prediction, excel word label dec(2) replace //reporting results
//---------------------------------------------

*Table A2: Mean of household experience of idiosyncratic economic shocks in the past year
ttest affect_damage, by (m) //Negatively significant mean difference
ttest affect_damage, by (tm) //Insignificant mean difference

*Table A3: Collinearity tests for variables to explain temporary migrant's destination choices
reg m $x $c mem_sex_ $ev, robust
vif
reg tm $x $c imr1, robust
vif
reg R $I $U $D $N $Dist imr2, robust
vif

*Table 2: Summary statistics of the key explanatory variables for destination choices
ttest mem_edu_, by(R)
ttest labor_agro, by(R)
ttest urban_neg, by(R)
ttest dest_factor_inccost_ratio_, by(R)
ttest dest_factor_wellbeing_, by(R)
ttest rur_mig_net, by(R)
ttest last_epi_partners_, by(R)
ttest mig_distance, by(R)

*Table 3: Mean household income for different destination choices
ttest ln_tot_inc, by(R)
ttest ln_remit_inc, by(R)
ttest ln_loc_inc, by(R)

*Table A4: Mean household income for different temporary migration duration   
ttest ln_tot_inc if tm==1, by (dur)
ttest ln_remit_inc if tm==1, by (dur)
ttest ln_loc_inc if tm==1, by (dur)

*Table A5: Mean differences of income from different local market sources
gen ln_agri_lean= log(agri_lean + 1)
gen ln_livestock_lean= log(livestock_lean + 1)
gen ln_labor_lean= log(labor_lean + 1)
gen ln_business_lean= log(business_lean + 1)
gen ln_month_lean= log(month_lean + 1)
gen ln_season_lean= log(season_lean + 1)
gen ln_asset_lean= log(asset_lean + 1)
gen ln_other_lean= log(other_lean + 1)
 
sum ln_agri_lean ln_livestock_lean ln_labor_lean ln_business_lean ln_month_lean ln_season_lean ln_asset_lean ln_other_lean if R !=.
ttest ln_agri_lean, by(R)   
ttest ln_livestock_lean, by(R)  
ttest ln_labor_lean, by(R)  
ttest ln_business_lean, by(R)  
ttest ln_month_lean, by(R)  
ttest ln_season_lean, by(R)  
ttest ln_asset_lean, by(R)  
ttest ln_other_lean, by(R)

//-----------------------------
*Descriptive statistics
ttest hh_mem_num, by(R)
ttest mem_age_, by(R)

//Preference for certain destinations among temporary migrants 
tab mig_rural_district_ if R==1 //% of rural-bound migrants in different rural destinations
tab mig_urban_district_ if R==0 //% of urban-bound migrants in different urban destinations

//% of temporary migrants as per their job type
tab job_type_rural_1_ if R==1 //% of rural-bound migrants in planting/harvesting rice
tab job_type_urban_4_ if R ==0 //% of urban-bound migrants in masonry/construction labor
tab job_type_urban_1_ if R ==0 //% of urban-bound migrants in rickshaw-pulling job
tab job_type_urban_3_ if R ==0 //% of urban-bound migrants in motorized rickshaw job
tab mig_duration if R==1 // 79% of the rural-bound temporary migrants migrate for shorter duration (i.e., less than 30 days period) in an episode
tab mig_duration if R==0 // 57% of the urban-bound temporary migrants migrate for extended duration (i.e., more than 30 days period) in an episode
//---------------------------------------------------------------------
//--------------------------------------------------
// Robustness check for obj. 1 with cmp model (eq. 2, 3, and 4)
cmp setup
cmp (m = $x $c mem_sex_ $ev) (tm = $x $c) (R = $I $U $D $N $Dist), ind($cmp_probit $cmp_probit $cmp_probit) robust nolr ghkdraws(5) technique(nr)
outreg2 using prediction, excel word label dec(2) replace //reporting results
*--------------------------------------------------------
// Robustness check for Obj. 2 with cmp model (eq. 2, 3, 4 and 5)
*Total income (tot_incj)
cmp setup
cmp (m = $x $c mem_sex_ $ev) (tm = $x $c) (R = $I $U $D $N $Dist) (ln_tot_inc = R $z), ind($cmp_probit $cmp_probit $cmp_probit $cmp_cont) robust nolr ghkdraws(5) technique(nr)

*Remittance income (remit_incj)
cmp setup
cmp (m = $x $c mem_sex_ $ev) (tm = $x $c) (R = $I $U $D $N $Dist) (ln_remit_inc = R $z), ind($cmp_probit $cmp_probit $cmp_probit $cmp_cont) robust nolr ghkdraws(5) technique(nr)

*Local market income (loc_incj)
cmp setup
cmp (m = $x $c mem_sex_ $ev) (tm = $x $c) (R = $I $U $D $N $Dist) (ln_loc_inc = R $z), ind($cmp_probit $cmp_probit $cmp_probit $cmp_cont) robust nolr ghkdraws(5) technique(nr)
*outreg2 using prediction, excel word label dec(2) replace //reporting results
*----------------------------------------------------------------------------
//Robustness checks for Obj. 2 using IV design (eq. 7 and 8)
ivregress 2sls ln_tot_inc ( R =  rur_mig_net ) $I $U $D last_epi_partners_ $Dist $z imr2, vce(robust) first
ivregress 2sls ln_remit_inc ( R = rur_mig_net) $I $U $D last_epi_partners_ $Dist $z imr2, vce(robust) first
ivregress 2sls ln_loc_inc ( R = rur_mig_net) $I $U $D last_epi_partners_ $Dist $z imr2, vce(robust) first
//--------------------------------- END------------------------
