# Supplementary material for: Destination choices during internal temporary migration: Evidence from northern Bangladesh
Source: PLoS One. 2026 Jul 1;21(7):e0352665. doi: 10.1371/journal.pone.0352665 (PMC13322507; doi:10.1371/journal.pone.0352665)
Supplement: S2 File — (ZIP) [file pone.0352665.s002.zip › Data/Migration_study.csv]

hhid	dist_name	vill_name	hh_mem_num	mem_rel_hhh_	mem_rel_hhh_oth_	mem_age_	mem_sex_	mem_edu_	mem_occu_	mem_occu_oth_	mem_marry_sts_	mem_sp_assist_yn	mem_sp_assist_1	mem_sp_assist_2	mem_sp_assist_3	mem_sp_assist_4	mem_sp_assist_5	mem_sp_assist_6	mem_sp_assist_7	mem_sp_assist_8	mem_sp_assist_9	mem_sp_assist_10	mem_sp_assist_11	hh_type	hh_inc_source	hh_inc_source_oth	mem_death_1yr	mem_status	hh_land_paper	tot_land	hh_land_agro	hh_land_agro_high	hh_land_agro_low	hh_biz	hh_biz_type	hh_biz_cap	hh_biz_cont	safety_net	hh_sl_aid_type	hh_sl_aid_type_1	hh_sl_aid_type_2	hh_sl_aid_type_3	hh_sl_aid_type_99	hh_sl_aid_amt	hh_sl_aid_cont	hh_agro_machi_yn	hh_agro_machi_high	agro_med	agro_low
1000133	1	1000	6	1		50	Male	Class 6	3		2	No												Joint family	Non-agriculture/business/service/middlemen		No	Yes	Yes	73	54	54	0	Yes	Annual	101000 - 200000	Yes	No								No		0	0
1000133	1	1000	6	4		40	Female	Class 5	9		2	No												Joint family	Non-agriculture/business/service/middlemen		No	Yes	Yes	73	54	54	0	Yes	Annual	101000 - 200000	Yes	No								No		0	0
1000133	1	1000	6	3		20	Male	Class 8	7		2	No												Joint family	Non-agriculture/business/service/middlemen		No	Yes	Yes	73	54	54	0	Yes	Annual	101000 - 200000	Yes	No								No		0	0
1000133	1	1000	6	3		20	Female	SSC	9		2	No												Joint family	Non-agriculture/business/service/middlemen		No	Yes	Yes	73	54	54	0	Yes	Annual	101000 - 200000	Yes	No								No		0	0
1000133	1	1000	6	3		16	Male	Class 9	8		1	No												Joint family	Non-agriculture/business/service/middlemen		No	Yes	Yes	73	54	54	0	Yes	Annual	101000 - 200000	Yes	No								No		0	0
1000133	1	1000	6	3		4	Male	Class 0/ Illiterate	10		1	No												Joint family	Non-agriculture/business/service/middlemen		No	Yes	Yes	73	54	54	0	Yes	Annual	101000 - 200000	Yes	No								No		0	0
1000134	1	1000	4	1		42	Male	Class 1	3		2	No												Nuclear	Non-agriculture/business/service/middlemen		No	No	Yes	4	0			Yes	Annual	=< 10000	Yes	No								No		0	0
1000134	1	1000	4	4		34	Female	Class 3	9		2	No												Nuclear	Non-agriculture/business/service/middlemen		No	No	Yes	4	0			Yes	Annual	=< 10000	Yes	No								No		0	0
1000134	1	1000	4	3		16	Female	Class 9	8		1	No												Nuclear	Non-agriculture/business/service/middlemen		No	No	Yes	4	0			Yes	Annual	=< 10000	Yes	No								No		0	0
1000134	1	1000	4	3		9	Male	Class 1	8		1	No												Nuclear	Non-agriculture/business/service/middlemen		No	No	Yes	4	0			Yes	Annual	=< 10000	Yes	No								No		0	0
1000135	1	1000	3	1		55	Male	Class 5	3		2	No												Nuclear	Non-agriculture/business/service/middlemen		No	No	Yes	5	0			Yes	Seasonal	=< 10000	Yes	No								No		0	0
1000135	1	1000	3	4		42	Female	Class 5	9		2	No												Nuclear	Non-agriculture/business/service/middlemen		No	No	Yes	5	0			Yes	Seasonal	=< 10000	Yes	No								No		0	0
1000135	1	1000	3	3		20	Male	HSC	8		1	No												Nuclear	Non-agriculture/business/service/middlemen		No	No	Yes	5	0			Yes	Seasonal	=< 10000	Yes	No								No		0	0
10002021	1	1000	4	1		34	Male	Class 5	2		2	No												Nuclear	Day-labor (non-agri)		No	No	Yes	3	0			No				No								No		0	0
10002021	1	1000	4	4		28	Female	Class 8	9		2	No												Nuclear	Day-labor (non-agri)		No	No	Yes	3	0			No				No								No		0	0
10002021	1	1000	4	3		12	Female	Class 4	8		1	No												Nuclear	Day-labor (non-agri)		No	No	Yes	3	0			No				No								No		0	0
10002021	1	1000	4	3		5	Female	Class 1	8		1	No												Nuclear	Day-labor (non-agri)		No	No	Yes	3	0			No				No								No		0	0
10002022	1	1000	3	1		23	Male	Class 1	1		2	No												Nuclear	Farming (Agriculture, livestock, fisheries)		No	No	Yes	127.5	122	122	0	No				No								No		0	0
10002022	1	1000	3	4		20	Female	Class 8	9		2	No												Nuclear	Farming (Agriculture, livestock, fisheries)		No	No	Yes	127.5	122	122	0	No				No								No		0	0
10002022	1	1000	3	3		3.5	Male	Class 0/ Illiterate	10		1	No												Nuclear	Farming (Agriculture, livestock, fisheries)		No	No	Yes	127.5	122	122	0	No				No								No		0	0
10002023	1	1000	3	1		52	Male	Class 0/ Illiterate	2		2	No												Nuclear	Day-labor (Agri)		No	No	Yes	4	0			No				No								No		0	0
10002023	1	1000	3	4		45	Female	Class 0/ Illiterate	9		2	No												Nuclear	Day-labor (Agri)		No	No	Yes	4	0			No				No								No		0	0
10002023	1	1000	3	3		19	Male	Class 6	4		1	No												Nuclear	Day-labor (Agri)		No	No	Yes	4	0			No				No								No		0	0
10002113	1	1000	5	1		48	Male	Class 8	6		2	No												Nuclear	Non-agriculture/business/service/middlemen		No	Yes	Yes	106	100	100	0	No				No								Yes	0	0	1
10002113	1	1000	5	4		38	Female	Class 0/ Illiterate	7		2	No												Nuclear	Non-agriculture/business/service/middlemen		No	Yes	Yes	106	100	100	0	No				No								Yes	0	0	1
10002113	1	1000	5	2		88	Male	SSC	3		2	No												Nuclear	Non-agriculture/business/service/middlemen		No	Yes	Yes	106	100	100	0	No				No								Yes	0	0	1
10002113	1	1000	5	2		84	Female	Class 5	10		2	No												Nuclear	Non-agriculture/business/service/middlemen		No	Yes	Yes	106	100	100	0	No				No								Yes	0	0	1
10002113	1	1000	5	3		11.5	Male	Class 5	8		1	No												Nuclear	Non-agriculture/business/service/middlemen		No	Yes	Yes	106	100	100	0	No				No								Yes	0	0	1
10002114	1	1000	4	1		45	Male	Class 0/ Illiterate	6		2	No												Nuclear	Day-labor (Agri)		No	No	Yes	5	0			No				No								No		0	0
10002114	1	1000	4	4		37	Female	Class 5	9		2	No												Nuclear	Day-labor (Agri)		No	No	Yes	5	0			No				No								No		0	0
10002114	1	1000	4	3		23	Male	Bachelor (BA/Honors/Degree)	8		1	No												Nuclear	Day-labor (Agri)		No	No	Yes	5	0			No				No								No		0	0
10002114	1	1000	4	3		21	Female	Bachelor (BA/Honors/Degree)	8		1	No												Nuclear	Day-labor (Agri)		No	No	Yes	5	0			No				No								No		0	0
1000222	1	1000	4	1		50	Male	SSC	1		2	No												Extended nuclear	Farming (Agriculture, livestock, fisheries)		No	No	Yes	35	25	25	0	No				No								No		0	0
1000222	1	1000	4	4		42	Female	Class 5	9		2	No												Extended nuclear	Farming (Agriculture, livestock, fisheries)		No	No	Yes	35	25	25	0	No				No								No		0	0
1000222	1	1000	4	3		17	Male	HSC	8		1	No												Extended nuclear	Farming (Agriculture, livestock, fisheries)		No	No	Yes	35	25	25	0	No				No								No		0	0
1000222	1	1000	4	2		70	Female	Class 0/ Illiterate	10		2	No												Extended nuclear	Farming (Agriculture, livestock, fisheries)		No	No	Yes	35	25	25	0	No				No								No		0	0
1000223	1	1000	4	1		35	Male	Class 2	3		2	No												Nuclear	Non-agriculture/business/service/middlemen		No	Yes	Yes	5	0			Yes	Seasonal	10000 - 50000	Yes	Yes	3	0	0	1	0	5000 - 10000	Yes	No		0	0
1000223	1	1000	4	4		30	Female	Class 0/ Illiterate	9		2	No												Nuclear	Non-agriculture/business/service/middlemen		No	Yes	Yes	5	0			Yes	Seasonal	10000 - 50000	Yes	Yes	3	0	0	1	0	5000 - 10000	Yes	No		0	0
1000223	1	1000	4	3		19	Male	Class 5	3		1	No												Nuclear	Non-agriculture/business/service/middlemen		No	Yes	Yes	5	0			Yes	Seasonal	10000 - 50000	Yes	Yes	3	0	0	1	0	5000 - 10000	Yes	No		0	0
1000223	1	1000	4	3		12	Male	Class 6	8		1	No												Nuclear	Non-agriculture/business/service/middlemen		No	Yes	Yes	5	0			Yes	Seasonal	10000 - 50000	Yes	Yes	3	0	0	1	0	5000 - 10000	Yes	No		0	0
1000224	1	1000	3	1		36	Male	Class 0/ Illiterate	1		2	No												Nuclear	Day-labor (Agri)		No	No	Yes	10	0			No				No								No		0	0
1000224	1	1000	3	4		32	Female	Class 0/ Illiterate	9		2	No												Nuclear	Day-labor (Agri)		No	No	Yes	10	0			No				No								No		0	0
1000224	1	1000	3	3		2.3	Female	Class 0/ Illiterate	10		1	No												Nuclear	Day-labor (Agri)		No	No	Yes	10	0			No				No								No		0	0
1000333	1	1000	5	1		53	Male	Class 3	3		2	No												Extended nuclear	Day-labor (non-agri)		No	No	Yes	54	40	25	15	Yes	Seasonal	=< 10000	Yes	Yes	2	0	1	0	0	5000 - 10000	Yes	No		0	0
1000333	1	1000	5	4		45	Female	Class 3	9		2	No												Extended nuclear	Day-labor (non-agri)		No	No	Yes	54	40	25	15	Yes	Seasonal	=< 10000	Yes	Yes	2	0	1	0	0	5000 - 10000	Yes	No		0	0
1000333	1	1000	5	3		25	Male	SSC	6		2	No												Extended nuclear	Day-labor (non-agri)		No	No	Yes	54	40	25	15	Yes	Seasonal	=< 10000	Yes	Yes	2	0	1	0	0	5000 - 10000	Yes	No		0	0
1000333	1	1000	5	3		22	Female	Class 8	9		2	No												Extended nuclear	Day-labor (non-agri)		No	No	Yes	54	40	25	15	Yes	Seasonal	=< 10000	Yes	Yes	2	0	1	0	0	5000 - 10000	Yes	No		0	0
1000333	1	1000	5	7		4.5	Male	Class 1	8		1	No												Extended nuclear	Day-labor (non-agri)		No	No	Yes	54	40	25	15	Yes	Seasonal	=< 10000	Yes	Yes	2	0	1	0	0	5000 - 10000	Yes	No		0	0
1000334	1	1000	5	1		45	Male	Class 2	6		2	No												Nuclear	Day-labor (non-agri)		No	No	Yes	4	0			Yes	Annual	10000 - 50000	Yes	No								No		0	0
1000334	1	1000	5	4		42	Female	Class 5	9		2	No												Nuclear	Day-labor (non-agri)		No	No	Yes	4	0			Yes	Annual	10000 - 50000	Yes	No								No		0	0
1000334	1	1000	5	3		23	Male	HSC	8		1	No												Nuclear	Day-labor (non-agri)		No	No	Yes	4	0			Yes	Annual	10000 - 50000	Yes	No								No		0	0
1000334	1	1000	5	3		19	Male	SSC	8		1	No												Nuclear	Day-labor (non-agri)		No	No	Yes	4	0			Yes	Annual	10000 - 50000	Yes	No								No		0	0
1000334	1	1000	5	2		75	Male	Class 2	9		3	No												Nuclear	Day-labor (non-agri)		No	No	Yes	4	0			Yes	Annual	10000 - 50000	Yes	No								No		0	0
1000335	1	1000	4	1		45	Male	Class 5	1		2	No												Extended nuclear	Farming (Agriculture, livestock, fisheries)		No	No	Yes	4	0			No				No								Yes	0	0	1
1000335	1	1000	4	4		35	Female	Class 5	9		2	No												Extended nuclear	Farming (Agriculture, livestock, fisheries)		No	No	Yes	4	0			No				No								Yes	0	0	1
1000335	1	1000	4	3		17	Female	HSC	8		1	No												Extended nuclear	Farming (Agriculture, livestock, fisheries)		No	No	Yes	4	0			No				No								Yes	0	0	1
1000335	1	1000	4	2		65	Female	Class 0/ Illiterate	9		3	No												Extended nuclear	Farming (Agriculture, livestock, fisheries)		No	No	Yes	4	0			No				No								Yes	0	0	1
1000428	1	1000	3	1		35	Male	Class 8	1		2	No												Nuclear	Farming (Agriculture, livestock, fisheries)		No	No	Yes	18	0			No				No								No		0	0
1000428	1	1000	3	4		30	Female	Class 5	9		2	No												Nuclear	Farming (Agriculture, livestock, fisheries)		No	No	Yes	18	0			No				No								No		0	0
1000428	1	1000	3	3		6	Female	Class 1	8		1	No												Nuclear	Farming (Agriculture, livestock, fisheries)		No	No	Yes	18	0			No				No								No		0	0
1000429	1	1000	3	1		70	Male	SSC	1		2	No												Nuclear	Farming (Agriculture, livestock, fisheries)		No	Yes	Yes	40	33	33	0	No				Yes	2	0	1	0	0	5000 - 10000	Yes	No		0	0
1000429	1	1000	3	4		40	Female	Class 0/ Illiterate	9		2	No												Nuclear	Farming (Agriculture, livestock, fisheries)		No	Yes	Yes	40	33	33	0	No				Yes	2	0	1	0	0	5000 - 10000	Yes	No		0	0
1000429	1	1000	3	3		20	Male	HSC	8		1	No												Nuclear	Farming (Agriculture, livestock, fisheries)		No	Yes	Yes	40	33	33	0	No				Yes	2	0	1	0	0	5000 - 10000	Yes	No		0	0
1000430	1	1000	5	1		43	Female	HSC	1		2	Yes	0	0	1	0	0	0	0	0	0	0	0	Extended nuclear	Farming (Agriculture, livestock, fisheries)		No	No	Yes	20	0			No				No								No		0	0
1000430	1	1000	5	4		50	Male	Bachelor (BA/Honors/Degree)	7		2	Yes	0	0	1	0	0	0	0	0	0	0	0	Extended nuclear	Farming (Agriculture, livestock, fisheries)		No	No	Yes	20	0			No				No								No		0	0
1000430	1	1000	5	2		80	Female	Class 4	10		3	Yes	0	0	1	0	0	0	0	0	0	0	0	Extended nuclear	Farming (Agriculture, livestock, fisheries)		No	No	Yes	20	0			No				No								No		0	0
1000430	1	1000	5	3		18	Female	Bachelor (BA/Honors/Degree)	9		2	Yes	0	0	1	0	0	0	0	0	0	0	0	Extended nuclear	Farming (Agriculture, livestock, fisheries)		No	No	Yes	20	0			No				No								No		0	0
1000430	1	1000	5	3		15	Female	SSC	8		1	Yes	0	0	1	0	0	0	0	0	0	0	0	Extended nuclear	Farming (Agriculture, livestock, fisheries)		No	No	Yes	20	0			No				No								No		0	0
1000722	1	1000	2	1		66	Male	Class 0/ Illiterate	2		2	No												Nuclear	Day-labor (Agri)		No	No	Yes	6	0			No				Yes	1	1	0	0	0	26000 - 30000	Yes	No		0	0
1000722	1	1000	2	4		50	Female	Class 0/ Illiterate	9		2	No												Nuclear	Day-labor (Agri)		No	No	Yes	6	0			No				Yes	1	1	0	0	0	26000 - 30000	Yes	No		0	0
1000723	1	1000	5	1		60	Male	Class 1	6		2	Yes	0	1	0	0	0	0	0	0	0	0	0	Nuclear	Day-labor (non-agri)		No	No	Yes	7	0			Yes	Annual	101000 - 200000	Yes	No								No		0	0
1000723	1	1000	5	4		35	Female	Class 5	9		2	Yes	0	1	0	0	0	0	0	0	0	0	0	Nuclear	Day-labor (non-agri)		No	No	Yes	7	0			Yes	Annual	101000 - 200000	Yes	No								No		0	0
1000723	1	1000	5	4		42	Female	Class 5	9		2	Yes	0	1	0	0	0	0	0	0	0	0	0	Nuclear	Day-labor (non-agri)		No	No	Yes	7	0			Yes	Annual	101000 - 200000	Yes	No								No		0	0
1000723	1	1000	5	3		30	Male	Master's	10		1	Yes	0	1	0	0	0	0	0	0	0	0	0	Nuclear	Day-labor (non-agri)		No	No	Yes	7	0			Yes	Annual	101000 - 200000	Yes	No								No		0	0
1000723	1	1000	5	3		4	Male	Class 0/ Illiterate	10		1	Yes	0	1	0	0	0	0	0	0	0	0	0	Nuclear	Day-labor (non-agri)		No	No	Yes	7	0			Yes	Annual	101000 - 200000	Yes	No								No		0	0
1000724	1	1000	3	1		28	Male	Class 8	1		2	No												Nuclear	Farming (Agriculture, livestock, fisheries)		No	No	Yes	28	21	21	0	No				Yes	2	0	1	0	0	5000 - 10000	No	No		0	0
1000724	1	1000	3	4		23	Female	Class 8	9		2	No												Nuclear	Farming (Agriculture, livestock, fisheries)		No	No	Yes	28	21	21	0	No				Yes	2	0	1	0	0	5000 - 10000	No	No		0	0
1000724	1	1000	3	3		.5	Female	Class 0/ Illiterate	10		1	No												Nuclear	Farming (Agriculture, livestock, fisheries)		No	No	Yes	28	21	21	0	No				Yes	2	0	1	0	0	5000 - 10000	No	No		0	0
1100139	1	1100	4	1		55	Male	Class 0/ Illiterate	2		2	No												Nuclear	Day-labor (Agri)		No	No	Yes	22	15	15	0	No				No								No		0	0
1100139	1	1100	4	4		50	Female	Class 0/ Illiterate	9		2	No												Nuclear	Day-labor (Agri)		No	No	Yes	22	15	15	0	No				No								No		0	0
1100139	1	1100	4	3		25	Male	Class 4	7		1	No												Nuclear	Day-labor (Agri)		No	No	Yes	22	15	15	0	No				No								No		0	0
1100139	1	1100	4	3		18	Male	SSC	8		1	No												Nuclear	Day-labor (Agri)		No	No	Yes	22	15	15	0	No				No								No		0	0
1100140	1	1100	4	1		32	Male	Class 5	1		2	No												Nuclear	Non-agriculture/business/service/middlemen		No	No	Yes	30	15	15	0	No				No								No		0	0
1100140	1	1100	4	4		29	Female	Master's	7		2	No												Nuclear	Non-agriculture/business/service/middlemen		No	No	Yes	30	15	15	0	No				No								No		0	0
1100140	1	1100	4	3		12	Female	Class 6	8		1	No												Nuclear	Non-agriculture/business/service/middlemen		No	No	Yes	30	15	15	0	No				No								No		0	0
1100140	1	1100	4	3		3	Male	Class 0/ Illiterate	10		1	No												Nuclear	Non-agriculture/business/service/middlemen		No	No	Yes	30	15	15	0	No				No								No		0	0
1100141	1	1100	3	1		50	Male	Class 0/ Illiterate	2		2	No												Nuclear	Day-labor (Agri)		No	No	Yes	12	0			No				Yes	1	1	0	0	0	More than 50000	Yes	No		0	0
1100141	1	1100	3	4		37	Female	Class 1	9		2	No												Nuclear	Day-labor (Agri)		No	No	Yes	12	0			No				Yes	1	1	0	0	0	More than 50000	Yes	No		0	0
1100141	1	1100	3	3		13	Female	Class 7	8		1	No												Nuclear	Day-labor (Agri)		No	No	Yes	12	0			No				Yes	1	1	0	0	0	More than 50000	Yes	No		0	0
11002025	1	1100	6	1		32	Male	Class 5	1		2	No												Extended nuclear	Day-labor (Agri)		No	No	Yes	10	0			Yes	Annual	10000 - 50000	Yes	No								Yes	0	0	1
11002025	1	1100	6	4		25	Female	Class 6	9		2	No												Extended nuclear	Day-labor (Agri)		No	No	Yes	10	0			Yes	Annual	10000 - 50000	Yes	No								Yes	0	0	1
11002025	1	1100	6	3		8	Male	Class 1	8		1	No												Extended nuclear	Day-labor (Agri)		No	No	Yes	10	0			Yes	Annual	10000 - 50000	Yes	No								Yes	0	0	1
11002025	1	1100	6	3		1.5	Male	Class 0/ Illiterate	10		1	No												Extended nuclear	Day-labor (Agri)		No	No	Yes	10	0			Yes	Annual	10000 - 50000	Yes	No								Yes	0	0	1
11002025	1	1100	6	2		75	Male	Class 0/ Illiterate	1		2	No												Extended nuclear	Day-labor (Agri)		No	No	Yes	10	0			Yes	Annual	10000 - 50000	Yes	No								Yes	0	0	1
11002025	1	1100	6	2		65	Female	Class 0/ Illiterate	9		2	No												Extended nuclear	Day-labor (Agri)		No	No	Yes	10	0			Yes	Annual	10000 - 50000	Yes	No								Yes	0	0	1
11002026	1	1100	3	1		52	Male	Class 0/ Illiterate	1		2	No												Nuclear	Farming (Agriculture, livestock, fisheries)		No	No	Yes	16	12.5	12.5	0	No				No								No		0	0
11002026	1	1100	3	4		47	Female	Class 5	9		2	No												Nuclear	Farming (Agriculture, livestock, fisheries)		No	No	Yes	16	12.5	12.5	0	No				No								No		0	0
11002026	1	1100	3	3		16	Male	Class 5	7		1	No												Nuclear	Farming (Agriculture, livestock, fisheries)		No	No	Yes	16	12.5	12.5	0	No				No								No		0	0
11002027	1	1100	4	1		55	Male	Class 0/ Illiterate	1		2	No												Nuclear	Farming (Agriculture, livestock, fisheries)		No	No	Yes	200	175	100	75	No				No								Yes	0	0	2
11002027	1	1100	4	4		45	Female	Class 0/ Illiterate	9		2	No												Nuclear	Farming (Agriculture, livestock, fisheries)		No	No	Yes	200	175	100	75	No				No								Yes	0	0	2
11002027	1	1100	4	3		19	Male	HSC	8		1	No												Nuclear	Farming (Agriculture, livestock, fisheries)		No	No	Yes	200	175	100	75	No				No								Yes	0	0	2
11002027	1	1100	4	3		17.5	Male	Class 5	1		1	No												Nuclear	Farming (Agriculture, livestock, fisheries)		No	No	Yes	200	175	100	75	No				No								Yes	0	0	2
11002117	1	1100	4	1		42	Male	Class 5	1		2	No												Extended nuclear	Farming (Agriculture, livestock, fisheries)		No	No	Yes	11	0			No				No								Yes	0	0	1
11002117	1	1100	4	4		35	Female	Class 3	9		2	No												Extended nuclear	Farming (Agriculture, livestock, fisheries)		No	No	Yes	11	0			No				No								Yes	0	0	1
11002117	1	1100	4	2		65	Female	Class 0/ Illiterate	10		3	No												Extended nuclear	Farming (Agriculture, livestock, fisheries)		No	No	Yes	11	0			No				No								Yes	0	0	1
11002117	1	1100	4	3		18	Male	Class 9	8		1	No												Extended nuclear	Farming (Agriculture, livestock, fisheries)		No	No	Yes	11	0			No				No								Yes	0	0	1
11002118	1	1100	4	1		42	Male	Class 0/ Illiterate	1		2	No												Nuclear	Day-labor (non-agri)		No	No	Yes	5	0			No				No								No		0	0
11002118	1	1100	4	4		36	Female	Class 0/ Illiterate	9		2	No												Nuclear	Day-labor (non-agri)		No	No	Yes	5	0			No				No								No		0	0
11002118	1	1100	4	3		13	Female	Class 6	8		1	No												Nuclear	Day-labor (non-agri)		No	No	Yes	5	0			No				No								No		0	0
11002118	1	1100	4	3		3.5	Female	Class 0/ Illiterate	10		1	No												Nuclear	Day-labor (non-agri)		No	No	Yes	5	0			No				No								No		0	0
11002119	1	1800	6	1		62	Male	Class 0/ Illiterate	2		2	No												Extended nuclear	Day-labor (Agri)		No	No	Yes	6.5	0			No				No								No		0	0
11002119	1	1800	6	4		56	Female	Class 0/ Illiterate	9		2	No												Extended nuclear	Day-labor (Agri)		No	No	Yes	6.5	0			No				No								No		0	0
11002119	1	1800	6	3		26	Male	Class 5	2		2	No												Extended nuclear	Day-labor (Agri)		No	No	Yes	6.5	0			No				No								No		0	0
11002119	1	1800	6	3		24	Female	Class 6	9		2	No												Extended nuclear	Day-labor (Agri)		No	No	Yes	6.5	0			No				No								No		0	0
11002119	1	1800	6	7		6	Female	Class 2	8		1	No												Extended nuclear	Day-labor (Agri)		No	No	Yes	6.5	0			No				No								No		0	0
11002119	1	1800	6	7		1	Male	Class 0/ Illiterate	10		1	No												Extended nuclear	Day-labor (Agri)		No	No	Yes	6.5	0			No				No								No		0	0
1100228	1	1100	4	1		31	Male	Master's	7		2	Yes	0	0	1	0	0	0	0	0	0	0	0	Extended nuclear	Non-agriculture/business/service/middlemen		No	No	Yes	100	90	90	0	No				Yes	2	0	1	0	0	5000 - 10000	Yes	No		0	0
1100228	1	1100	4	4		28	Female	Master's	9		2	Yes	0	0	1	0	0	0	0	0	0	0	0	Extended nuclear	Non-agriculture/business/service/middlemen		No	No	Yes	100	90	90	0	No				Yes	2	0	1	0	0	5000 - 10000	Yes	No		0	0
1100228	1	1100	4	5		42	Female	Class 0/ Illiterate	10		1	Yes	0	0	1	0	0	0	0	0	0	0	0	Extended nuclear	Non-agriculture/business/service/middlemen		No	No	Yes	100	90	90	0	No				Yes	2	0	1	0	0	5000 - 10000	Yes	No		0	0
1100228	1	1100	4	3		5	Female	Class 1	8		1	Yes	0	0	1	0	0	0	0	0	0	0	0	Extended nuclear	Non-agriculture/business/service/middlemen		No	No	Yes	100	90	90	0	No				Yes	2	0	1	0	0	5000 - 10000	Yes	No		0	0
1100229	1	1100	4	1		60	Male	Class 3	2		2	No												Joint family	Day-labor (Agri)		No	No	Yes	19	10	10	0	No				Yes	2	0	1	0	0	16000 - 20000	Don't know/ Not sure	No		0	0
1100229	1	1100	4	4		55	Female	Class 0/ Illiterate	2		2	No												Joint family	Day-labor (Agri)		No	No	Yes	19	10	10	0	No				Yes	2	0	1	0	0	16000 - 20000	Don't know/ Not sure	No		0	0
1100229	1	1100	4	3		30	Female	Class 0/ Illiterate	9		3	No												Joint family	Day-labor (Agri)		No	No	Yes	19	10	10	0	No				Yes	2	0	1	0	0	16000 - 20000	Don't know/ Not sure	No		0	0
1100229	1	1100	4	7		14	Female	Class 0/ Illiterate	10		1	No												Joint family	Day-labor (Agri)		No	No	Yes	19	10	10	0	No				Yes	2	0	1	0	0	16000 - 20000	Don't know/ Not sure	No		0	0
1100230	1	1100	4	1		47	Male	Class 0/ Illiterate	2		2	No												Nuclear	Day-labor (Agri)		No	No	Yes	10	0			No				No								No		0	0
1100230	1	1100	4	4		40	Female	Class 3	9		2	No												Nuclear	Day-labor (Agri)		No	No	Yes	10	0			No				No								No		0	0
1100230	1	1100	4	3		17	Female	Class 9	8		1	No												Nuclear	Day-labor (Agri)		No	No	Yes	10	0			No				No								No		0	0
1100230	1	1100	4	3		14	Male	Class 0/ Illiterate	10		1	No												Nuclear	Day-labor (Agri)		No	No	Yes	10	0			No				No								No		0	0
1100339	1	1100	3	1		45	Male	Class 2	1		2	No												Nuclear	Farming (Agriculture, livestock, fisheries)		No	No	Yes	42	30	6	24	Yes	Seasonal	=< 10000	Don't know/ Not sure	No								No		0	0
1100339	1	1100	3	4		44	Female	Class 5	9		2	No												Nuclear	Farming (Agriculture, livestock, fisheries)		No	No	Yes	42	30	6	24	Yes	Seasonal	=< 10000	Don't know/ Not sure	No								No		0	0
1100339	1	1100	3	3		12	Male	Class 5	8		1	No												Nuclear	Farming (Agriculture, livestock, fisheries)		No	No	Yes	42	30	6	24	Yes	Seasonal	=< 10000	Don't know/ Not sure	No								No		0	0
1100340	1	1100	3	1		58	Male	Class 0/ Illiterate	2		2	No												Nuclear	Day-labor (Agri)		No	No	Yes	32	22	22	0	No				No								No		0	0
1100340	1	1100	3	4		55	Female	Class 0/ Illiterate	9		2	No												Nuclear	Day-labor (Agri)		No	No	Yes	32	22	22	0	No				No								No		0	0
1100340	1	1100	3	3		19	Male	SSC	2		1	No												Nuclear	Day-labor (Agri)		No	No	Yes	32	22	22	0	No				No								No		0	0
1100341	1	1100	4	1		22	Male	Class 5	2		1	No												Nuclear	Day-labor (Agri)		No	No	Yes	87	80	68	12	No				No								No		0	0
1100341	1	1100	4	2		40	Male	Class 0/ Illiterate	1		2	No												Nuclear	Day-labor (Agri)		No	No	Yes	87	80	68	12	No				No								No		0	0
1100341	1	1100	4	2		37	Female	Class 0/ Illiterate	9		2	No												Nuclear	Day-labor (Agri)		No	No	Yes	87	80	68	12	No				No								No		0	0
1100341	1	1100	4	5		17	Male	Class 5	10		1	No												Nuclear	Day-labor (Agri)		No	No	Yes	87	80	68	12	No				No								No		0	0
1100434	1	1100	6	1		58	Male	Class 0/ Illiterate	2		2	No												Joint family	Day-labor (Agri)		No	No	Yes	16	0			No				No								No		0	0
1100434	1	1100	6	4		53	Female	Class 1	9		2	No												Joint family	Day-labor (Agri)		No	No	Yes	16	0			No				No								No		0	0
1100434	1	1100	6	3		25	Male	Class 5	4		2	No												Joint family	Day-labor (Agri)		No	No	Yes	16	0			No				No								No		0	0
1100434	1	1100	6	3		17	Female	SSC	9		2	No												Joint family	Day-labor (Agri)		No	No	Yes	16	0			No				No								No		0	0
1100434	1	1100	6	7		7	Female	Class 1	8		1	No												Joint family	Day-labor (Agri)		No	No	Yes	16	0			No				No								No		0	0
1100434	1	1100	6	7		3	Female	Class 0/ Illiterate	10		1	No												Joint family	Day-labor (Agri)		No	No	Yes	16	0			No				No								No		0	0
1100435	1	1100	2	1		60	Male	Class 0/ Illiterate	2		2	No												Nuclear	Day-labor (Agri)		No	No	Yes	6	0			No				Yes	1	1	0	0	0	26000 - 30000	Don't know/ Not sure	No		0	0
1100435	1	1100	2	4		55	Female	Class 5	9		2	No												Nuclear	Day-labor (Agri)		No	No	Yes	6	0			No				Yes	1	1	0	0	0	26000 - 30000	Don't know/ Not sure	No		0	0
1100436	1	1100	5	1		35	Male	Class 2	2		2	No												Nuclear	Day-labor (Agri)		No	No	Yes	7	0			No				No								No		0	0
1100436	1	1100	5	4		30	Female	SSC	9		2	No												Nuclear	Day-labor (Agri)		No	No	Yes	7	0			No				No								No		0	0
1100436	1	1100	5	3		13	Male	Class 6	8		1	No												Nuclear	Day-labor (Agri)		No	No	Yes	7	0			No				No								No		0	0
1100436	1	1100	5	3		11	Male	Class 5	8		1	No												Nuclear	Day-labor (Agri)		No	No	Yes	7	0			No				No								No		0	0
1100436	1	1100	5	3		9	Female	Class 5	8		1	No												Nuclear	Day-labor (Agri)		No	No	Yes	7	0			No				No								No		0	0
1100523	1	1100	6	1		50	Male	Class 0/ Illiterate	1		2	No												Extended nuclear	Non-agriculture/business/service/middlemen		No	No	Yes	110	100	100	0	No				No								Yes	0	0	1
1100523	1	1100	6	4		40	Female	Class 4	9		2	No												Extended nuclear	Non-agriculture/business/service/middlemen		No	No	Yes	110	100	100	0	No				No								Yes	0	0	1
1100523	1	1100	6	3		26	Male	Class 5	7		2	No												Extended nuclear	Non-agriculture/business/service/middlemen		No	No	Yes	110	100	100	0	No				No								Yes	0	0	1
1100523	1	1100	6	3		20	Female	HSC	9		2	No												Extended nuclear	Non-agriculture/business/service/middlemen		No	No	Yes	110	100	100	0	No				No								Yes	0	0	1
1100523	1	1100	6	3		24	Male	Class 8	7		1	No												Extended nuclear	Non-agriculture/business/service/middlemen		No	No	Yes	110	100	100	0	No				No								Yes	0	0	1
1100523	1	1100	6	7		1	Female	Class 0/ Illiterate	10		1	No												Extended nuclear	Non-agriculture/business/service/middlemen		No	No	Yes	110	100	100	0	No				No								Yes	0	0	1
1100524	1	1100	4	1		38	Male	Class 3	1		2	No												Nuclear	Farming (Agriculture, livestock, fisheries)		No	No	Yes	20	12	12	0	No				No								No		0	0
1100524	1	1100	4	4		32	Female	Class 5	9		2	No												Nuclear	Farming (Agriculture, livestock, fisheries)		No	No	Yes	20	12	12	0	No				No								No		0	0
1100524	1	1100	4	3		13	Male	Class 7	8		1	No												Nuclear	Farming (Agriculture, livestock, fisheries)		No	No	Yes	20	12	12	0	No				No								No		0	0
1100524	1	1100	4	3		1.5	Female	Class 0/ Illiterate	10		1	No												Nuclear	Farming (Agriculture, livestock, fisheries)		No	No	Yes	20	12	12	0	No				No								No		0	0
1100617	1	1100	6	1		29	Male	Class 5	1		2	No												Extended nuclear	Farming (Agriculture, livestock, fisheries)		No	No	Yes	15	0			Yes	Seasonal	10000 - 50000	Yes	No								Yes	0	0	2
1100617	1	1100	6	4		26	Female	Class 5	9		2	No												Extended nuclear	Farming (Agriculture, livestock, fisheries)		No	No	Yes	15	0			Yes	Seasonal	10000 - 50000	Yes	No								Yes	0	0	2
1100617	1	1100	6	2		67	Male	Class 0/ Illiterate	1		2	No												Extended nuclear	Farming (Agriculture, livestock, fisheries)		No	No	Yes	15	0			Yes	Seasonal	10000 - 50000	Yes	No								Yes	0	0	2
1100617	1	1100	6	2		56	Female	Class 0/ Illiterate	9		2	No												Extended nuclear	Farming (Agriculture, livestock, fisheries)		No	No	Yes	15	0			Yes	Seasonal	10000 - 50000	Yes	No								Yes	0	0	2
1100617	1	1100	6	3		10	Male	Class 5	8		1	No												Extended nuclear	Farming (Agriculture, livestock, fisheries)		No	No	Yes	15	0			Yes	Seasonal	10000 - 50000	Yes	No								Yes	0	0	2
1100617	1	1100	6	3		5.25	Female	Class 1	8		1	No												Extended nuclear	Farming (Agriculture, livestock, fisheries)		No	No	Yes	15	0			Yes	Seasonal	10000 - 50000	Yes	No								Yes	0	0	2
1100618	1	1100	4	1		32	Male	Class 0/ Illiterate	2		2	No												Nuclear	Day-labor (Agri)		No	No	Yes	4	0			No				No								Yes	0	0	0
1100618	1	1100	4	4		27	Female	Class 3	9		2	No												Nuclear	Day-labor (Agri)		No	No	Yes	4	0			No				No								Yes	0	0	0
1100618	1	1100	4	3		12	Male	Class 5	8		1	No												Nuclear	Day-labor (Agri)		No	No	Yes	4	0			No				No								Yes	0	0	0
1100618	1	1100	4	3		10	Male	Class 4	8		1	No												Nuclear	Day-labor (Agri)		No	No	Yes	4	0			No				No								Yes	0	0	0
1100619	1	1100	4	1		38	Male	Class 5	2		2	No												Nuclear	Day-labor (Agri)		No	No	Yes	5	0			No				Yes	1	1	0	0	0	5000 - 10000	Don't know/ Not sure	No		0	0
1100619	1	1100	4	4		32	Female	Class 5	9		2	No												Nuclear	Day-labor (Agri)		No	No	Yes	5	0			No				Yes	1	1	0	0	0	5000 - 10000	Don't know/ Not sure	No		0	0
1100619	1	1100	4	3		12	Male	Class 4	8		1	No												Nuclear	Day-labor (Agri)		No	No	Yes	5	0			No				Yes	1	1	0	0	0	5000 - 10000	Don't know/ Not sure	No		0	0
1100619	1	1100	4	3		6	Male	Class 1	8		1	No												Nuclear	Day-labor (Agri)		No	No	Yes	5	0			No				Yes	1	1	0	0	0	5000 - 10000	Don't know/ Not sure	No		0	0
1100832	1	1100	3	1		56	Male	Class 5	1		2	No												Extended nuclear	Farming (Agriculture, livestock, fisheries)		No	Yes	Yes	150	125	125	0	No				No								Yes	0	0	1
1100832	1	1100	3	4		45	Female	Class 5	9		2	No												Extended nuclear	Farming (Agriculture, livestock, fisheries)		No	Yes	Yes	150	125	125	0	No				No								Yes	0	0	1
1100832	1	1100	3	2		72	Female	Class 1	9		3	No												Extended nuclear	Farming (Agriculture, livestock, fisheries)		No	Yes	Yes	150	125	125	0	No				No								Yes	0	0	1
1100833	1	1100	11	2		59	Male	Class 8	3		2	No												Joint family	Non-agriculture/business/service/middlemen		No	No	Yes	5	0			Yes	Annual	=> 200000	Yes	No								No		0	0
1100833	1	1100	11	2		52	Female	Class 5	9		2	No												Joint family	Non-agriculture/business/service/middlemen		No	No	Yes	5	0			Yes	Annual	=> 200000	Yes	No								No		0	0
1100833	1	1100	11	1		29	Male	Class 6	7		2	No												Joint family	Non-agriculture/business/service/middlemen		No	No	Yes	5	0			Yes	Annual	=> 200000	Yes	No								No		0	0
1100833	1	1100	11	4		24	Female	SSC	7		2	No												Joint family	Non-agriculture/business/service/middlemen		No	No	Yes	5	0			Yes	Annual	=> 200000	Yes	No								No		0	0
1100833	1	1100	11	3		8	Male	Class 2	8		1	No												Joint family	Non-agriculture/business/service/middlemen		No	No	Yes	5	0			Yes	Annual	=> 200000	Yes	No								No		0	0
1100833	1	1100	11	3		2.5	Female	Class 0/ Illiterate	10		1	No												Joint family	Non-agriculture/business/service/middlemen		No	No	Yes	5	0			Yes	Annual	=> 200000	Yes	No								No		0	0
1100833	1	1100	11	5		19	Male	HSC	8		1	No												Joint family	Non-agriculture/business/service/middlemen		No	No	Yes	5	0			Yes	Annual	=> 200000	Yes	No								No		0	0
1100833	1	1100	11	5		31	Male	HSC	7		2	No												Joint family	Non-agriculture/business/service/middlemen		No	No	Yes	5	0			Yes	Annual	=> 200000	Yes	No								No		0	0
1100833	1	1100	11	5		24	Female	HSC	9		2	No												Joint family	Non-agriculture/business/service/middlemen		No	No	Yes	5	0			Yes	Annual	=> 200000	Yes	No								No		0	0
1100833	1	1100	11	3		6	Male	Class 1	8		1	No												Joint family	Non-agriculture/business/service/middlemen		No	No	Yes	5	0			Yes	Annual	=> 200000	Yes	No								No		0	0
1100833	1	1100	11	3		4	Female	Class 0/ Illiterate	10		1	No												Joint family	Non-agriculture/business/service/middlemen		No	No	Yes	5	0			Yes	Annual	=> 200000	Yes	No								No		0	0
1100834	1	1100	3	1		65	Male	Class 9	1		2	No												Nuclear	Farming (Agriculture, livestock, fisheries)		No	No	Yes	24	12	12	0	No				No								No		0	0
1100834	1	1100	3	4		56	Female	Class 1	9		2	No												Nuclear	Farming (Agriculture, livestock, fisheries)		No	No	Yes	24	12	12	0	No				No								No		0	0
1100834	1	1100	3	7		10	Female	Class 5	8		1	No												Nuclear	Farming (Agriculture, livestock, fisheries)		No	No	Yes	24	12	12	0	No				No								No		0	0
1100835	1	1100	4	1		28	Male	Class 5	7		3	Yes	0	0	0	1	0	0	0	0	0	0	0	Joint family	Non-agriculture/business/service/middlemen		No	No	Yes	18	12	12	0	No				No								No		0	0
1100835	1	1100	4	5		22	Male	Class 9	1		2	Yes	0	0	0	1	0	0	0	0	0	0	0	Joint family	Non-agriculture/business/service/middlemen		No	No	Yes	18	12	12	0	No				No								No		0	0
1100835	1	1100	4	5		18	Female	SSC	3		2	Yes	0	0	0	1	0	0	0	0	0	0	0	Joint family	Non-agriculture/business/service/middlemen		No	No	Yes	18	12	12	0	No				No								No		0	0
1100835	1	1100	4	2		52	Female	Class 3	9		3	Yes	0	0	0	1	0	0	0	0	0	0	0	Joint family	Non-agriculture/business/service/middlemen		No	No	Yes	18	12	12	0	No				No								No		0	0
1100926	1	1100	2	1		65	Male	Class 5	1		2	No												Nuclear	Day-labor (Agri)		No	No	Yes	8	0			No				No								No		0	0
1100926	1	1100	2	4		55	Female	Class 0/ Illiterate	9		2	No												Nuclear	Day-labor (Agri)		No	No	Yes	8	0			No				No								No		0	0
1100927	1	1100	4	1		40	Male	Class 8	2		2	No												Nuclear	Day-labor (Agri)		No	Yes	Yes	28	25	25	0	No				No								No		0	0
1100927	1	1100	4	4		27	Female	Class 9	9		2	No												Nuclear	Day-labor (Agri)		No	Yes	Yes	28	25	25	0	No				No								No		0	0
1100927	1	1100	4	3		12	Female	Class 6	8		1	No												Nuclear	Day-labor (Agri)		No	Yes	Yes	28	25	25	0	No				No								No		0	0
1100927	1	1100	4	3		5	Male	Class 0/ Illiterate	10		1	No												Nuclear	Day-labor (Agri)		No	Yes	Yes	28	25	25	0	No				No								No		0	0
1100928	1	1100	6	1		45	Male	Class 5	2		2	Yes	0	1	0	0	0	0	0	0	0	0	0	Nuclear	Day-labor (Agri)		No	No	Yes	65	40	40	0	No				No								No		0	0
1100928	1	1100	6	4		35	Female	Class 0/ Illiterate	9		2	Yes	0	1	0	0	0	0	0	0	0	0	0	Nuclear	Day-labor (Agri)		No	No	Yes	65	40	40	0	No				No								No		0	0
1100928	1	1100	6	3		23	Male	Bachelor (BA/Honors/Degree)	8		1	Yes	0	1	0	0	0	0	0	0	0	0	0	Nuclear	Day-labor (Agri)		No	No	Yes	65	40	40	0	No				No								No		0	0
1100928	1	1100	6	3		22	Female	Bachelor (BA/Honors/Degree)	8		1	Yes	0	1	0	0	0	0	0	0	0	0	0	Nuclear	Day-labor (Agri)		No	No	Yes	65	40	40	0	No				No								No		0	0
1100928	1	1100	6	3		16	Female	SSC	8		1	Yes	0	1	0	0	0	0	0	0	0	0	0	Nuclear	Day-labor (Agri)		No	No	Yes	65	40	40	0	No				No								No		0	0
1100928	1	1100	6	3		10	Female	Class 5	8		1	Yes	0	1	0	0	0	0	0	0	0	0	0	Nuclear	Day-labor (Agri)		No	No	Yes	65	40	40	0	No				No								No		0	0
1200154	1	1200	2	1		32	Male	HSC	2		1	No												Nuclear	Day-labor (Agri)		No	No	Yes	48	24	24	0	No				No								No		0	0
1200154	1	1200	2	2		62	Female	Class 4	9		3	No												Nuclear	Day-labor (Agri)		No	No	Yes	48	24	24	0	No				No								No		0	0
1200155	1	1200	2	1		48	Male	Class 0/ Illiterate	2		2	No												Nuclear	Day-labor (Agri)		No	No	Yes	2	0			No				No								No		0	0
1200155	1	1200	2	4		45	Female	Class 0/ Illiterate	2		2	No												Nuclear	Day-labor (Agri)		No	No	Yes	2	0			No				No								No		0	0
1200156	1	1200	3	1		61	Male	Class 8	1		2	No												Nuclear	Farming (Agriculture, livestock, fisheries)		No	Yes	Yes	5	0			No				No								Yes	0	0	1
1200156	1	1200	3	4		51	Female	Class 0/ Illiterate	9		2	No												Nuclear	Farming (Agriculture, livestock, fisheries)		No	Yes	Yes	5	0			No				No								Yes	0	0	1
1200156	1	1200	3	7		15	Female	SSC	8		1	No												Nuclear	Farming (Agriculture, livestock, fisheries)		No	Yes	Yes	5	0			No				No								Yes	0	0	1
1200157	1	1200	4	1		40	Male	Class 9	2		2	No												Nuclear	Day-labor (Agri)		No	No	Yes	5	0			Yes	Annual	=< 10000	Yes	Yes	1	1	0	0	0	31000 - 35000	Yes	No		0	0
1200157	1	1200	4	4		31	Female	Class 9	9		2	No												Nuclear	Day-labor (Agri)		No	No	Yes	5	0			Yes	Annual	=< 10000	Yes	Yes	1	1	0	0	0	31000 - 35000	Yes	No		0	0
1200157	1	1200	4	3		16	Female	HSC	8		1	No												Nuclear	Day-labor (Agri)		No	No	Yes	5	0			Yes	Annual	=< 10000	Yes	Yes	1	1	0	0	0	31000 - 35000	Yes	No		0	0
1200157	1	1200	4	3		10	Male	Class 4	8		1	No												Nuclear	Day-labor (Agri)		No	No	Yes	5	0			Yes	Annual	=< 10000	Yes	Yes	1	1	0	0	0	31000 - 35000	Yes	No		0	0
1200158	1	1200	5	1		54	Male	Class 0/ Illiterate	1		2	No												Joint family	Farming (Agriculture, livestock, fisheries)		No	No	Yes	2.5	0			No				No								No		0	0
1200158	1	1200	5	4		48	Female	Class 0/ Illiterate	9		2	No												Joint family	Farming (Agriculture, livestock, fisheries)		No	No	Yes	2.5	0			No				No								No		0	0
1200158	1	1200	5	3		32	Male	Class 7	1		2	No												Joint family	Farming (Agriculture, livestock, fisheries)		No	No	Yes	2.5	0			No				No								No		0	0
1200158	1	1200	5	3		27	Female	SSC	9		2	No												Joint family	Farming (Agriculture, livestock, fisheries)		No	No	Yes	2.5	0			No				No								No		0	0
1200158	1	1200	5	7		4	Female	Class 0/ Illiterate	10		1	No												Joint family	Farming (Agriculture, livestock, fisheries)		No	No	Yes	2.5	0			No				No								No		0	0
1200159	1	1200	3	1		35	Male	Class 0/ Illiterate	6		2	No												Nuclear	Non-agriculture/business/service/middlemen		No	No	Yes	4	0			Yes	Annual	51000 - 100000	Yes	No								No		0	0
1200159	1	1200	3	4		28	Female	SSC	9		2	No												Nuclear	Non-agriculture/business/service/middlemen		No	No	Yes	4	0			Yes	Annual	51000 - 100000	Yes	No								No		0	0
1200159	1	1200	3	3		1	Female	Class 0/ Illiterate	10		1	No												Nuclear	Non-agriculture/business/service/middlemen		No	No	Yes	4	0			Yes	Annual	51000 - 100000	Yes	No								No		0	0
12002041	1	1200	6	1		60	Male	Class 0/ Illiterate	2		2	No												Joint family	Day-labor (Agri)		No	No	Yes	3	0			No				No								Yes	0	0	2
12002041	1	1200	6	4		56	Female	Class 0/ Illiterate	2		2	No												Joint family	Day-labor (Agri)		No	No	Yes	3	0			No				No								Yes	0	0	2
12002041	1	1200	6	3		37	Male	Class 0/ Illiterate	2		2	No												Joint family	Day-labor (Agri)		No	No	Yes	3	0			No				No								Yes	0	0	2
12002041	1	1200	6	3		30	Female	Class 9	9		2	No												Joint family	Day-labor (Agri)		No	No	Yes	3	0			No				No								Yes	0	0	2
12002041	1	1200	6	7		12	Female	Class 5	8		1	No												Joint family	Day-labor (Agri)		No	No	Yes	3	0			No				No								Yes	0	0	2
12002041	1	1200	6	7		7	Female	Class 2	8		1	No												Joint family	Day-labor (Agri)		No	No	Yes	3	0			No				No								Yes	0	0	2
12002042	1	1200	4	1		60	Male	Bachelor (BA/Honors/Degree)	7		2	No												Nuclear	Non-agriculture/business/service/middlemen		No	Yes	Yes	90	75	0	75	No				No								Yes	0	0	1
12002042	1	1200	4	4		50	Female	Class 0/ Illiterate	9		2	No												Nuclear	Non-agriculture/business/service/middlemen		No	Yes	Yes	90	75	0	75	No				No								Yes	0	0	1
12002042	1	1200	4	3		23	Male	Bachelor (BA/Honors/Degree)	7		1	No												Nuclear	Non-agriculture/business/service/middlemen		No	Yes	Yes	90	75	0	75	No				No								Yes	0	0	1
12002042	1	1200	4	3		26	Male	Master's	7		1	No												Nuclear	Non-agriculture/business/service/middlemen		No	Yes	Yes	90	75	0	75	No				No								Yes	0	0	1
12002043	1	1200	4	1		24	Male	SSC	2		2	No												Nuclear	Day-labor (Agri)		No	No	Yes	7.5	0			Yes	Annual	10000 - 50000	Yes	No								Yes	0	0	1
12002043	1	1200	4	4		18	Female	Class 8	9		2	No												Nuclear	Day-labor (Agri)		No	No	Yes	7.5	0			Yes	Annual	10000 - 50000	Yes	No								Yes	0	0	1
12002043	1	1200	4	3		2.5	Female	Class 0/ Illiterate	10		1	No												Nuclear	Day-labor (Agri)		No	No	Yes	7.5	0			Yes	Annual	10000 - 50000	Yes	No								Yes	0	0	1
12002043	1	1200	4	2		60	Female	Class 0/ Illiterate	9		3	No												Nuclear	Day-labor (Agri)		No	No	Yes	7.5	0			Yes	Annual	10000 - 50000	Yes	No								Yes	0	0	1
12002044	1	1200	3	1		45	Male	Class 0/ Illiterate	2		2	No												Nuclear	Day-labor (Agri)		No	No	Yes	10	0			No				No								No		0	0
12002044	1	1200	3	4		40	Female	Class 0/ Illiterate	2		2	No												Nuclear	Day-labor (Agri)		No	No	Yes	10	0			No				No								No		0	0
12002044	1	1200	3	3		12	Male	Class 6	8		1	No												Nuclear	Day-labor (Agri)		No	No	Yes	10	0			No				No								No		0	0
12002045	1	1200	4	1		43	Male	Class 0/ Illiterate	1		2	No												Nuclear	Day-labor (Agri)		No	No	Yes	6	0			No				No								No		0	0
12002045	1	1200	4	4		35	Female	Class 0/ Illiterate	2		2	No												Nuclear	Day-labor (Agri)		No	No	Yes	6	0			No				No								No		0	0
12002045	1	1200	4	3		20	Male	SSC	7		1	No												Nuclear	Day-labor (Agri)		No	No	Yes	6	0			No				No								No		0	0
12002045	1	1200	4	3		15	Female	Class 9	8		1	No												Nuclear	Day-labor (Agri)		No	No	Yes	6	0			No				No								No		0	0
12002131	1	1200	4	1		33	Male	Bachelor (BA/Honors/Degree)	1		2	No												Nuclear	Farming (Agriculture, livestock, fisheries)		No	No	Yes	300	300	30	270	No				No								Yes	0	0	2
12002131	1	1200	4	4		22	Female	Bachelor (BA/Honors/Degree)	9		2	No												Nuclear	Farming (Agriculture, livestock, fisheries)		No	No	Yes	300	300	30	270	No				No								Yes	0	0	2
12002131	1	1200	4	3		5	Male	Class 1	8		1	No												Nuclear	Farming (Agriculture, livestock, fisheries)		No	No	Yes	300	300	30	270	No				No								Yes	0	0	2
12002131	1	1200	4	3		3	Male	Class 0/ Illiterate	10		1	No												Nuclear	Farming (Agriculture, livestock, fisheries)		No	No	Yes	300	300	30	270	No				No								Yes	0	0	2
12002132	1	1200	2	1		50	Male	Class 5	1		2	No												Nuclear	Farming (Agriculture, livestock, fisheries)		No	No	Yes	250	225	150	75	No				No								Yes	0	0	2
12002132	1	1200	2	4		32	Female	Class 0/ Illiterate	9		2	No												Nuclear	Farming (Agriculture, livestock, fisheries)		No	No	Yes	250	225	150	75	No				No								Yes	0	0	2
12002133	1	1200	4	1		32	Male	Class 5	1		2	No												Nuclear	Farming (Agriculture, livestock, fisheries)		No	No	Yes	120	100	25	75	Yes	Annual	=< 10000	Yes	No								Yes	0	0	2
12002133	1	1200	4	4		24	Female	Class 8	9		2	No												Nuclear	Farming (Agriculture, livestock, fisheries)		No	No	Yes	120	100	25	75	Yes	Annual	=< 10000	Yes	No								Yes	0	0	2
12002133	1	1200	4	3		4	Male	Class 1	8		1	No												Nuclear	Farming (Agriculture, livestock, fisheries)		No	No	Yes	120	100	25	75	Yes	Annual	=< 10000	Yes	No								Yes	0	0	2
12002133	1	1200	4	3		2.5	Male	Class 0/ Illiterate	10		1	No												Nuclear	Farming (Agriculture, livestock, fisheries)		No	No	Yes	120	100	25	75	Yes	Annual	=< 10000	Yes	No								Yes	0	0	2
12002134	1	1200	3	1		62	Male	Class 9	1		2	No												Nuclear	Non-agriculture/business/service/middlemen		No	No	Yes	100	36	36	0	No				No								Yes	0	0	2
12002134	1	1200	3	4		55	Female	Class 6	9		2	No												Nuclear	Non-agriculture/business/service/middlemen		No	No	Yes	100	36	36	0	No				No								Yes	0	0	2
12002134	1	1200	3	3		30	Female	Bachelor (BA/Honors/Degree)	7		2	No												Nuclear	Non-agriculture/business/service/middlemen		No	No	Yes	100	36	36	0	No				No								Yes	0	0	2
12002135	1	1200	4	1		46	Male	Class 1	1		2	No												Extended nuclear	Day-labor (Agri)		No	No	Yes	12	0			No				Yes	1	1	0	0	0	26000 - 30000	Yes	No		0	0
12002135	1	1200	4	4		43	Female	Class 1	2		2	No												Extended nuclear	Day-labor (Agri)		No	No	Yes	12	0			No				Yes	1	1	0	0	0	26000 - 30000	Yes	No		0	0
12002135	1	1200	4	3		18	Female	HSC	8		1	No												Extended nuclear	Day-labor (Agri)		No	No	Yes	12	0			No				Yes	1	1	0	0	0	26000 - 30000	Yes	No		0	0
12002135	1	1200	4	2		70	Female	Class 0/ Illiterate	10		3	No												Extended nuclear	Day-labor (Agri)		No	No	Yes	12	0			No				Yes	1	1	0	0	0	26000 - 30000	Yes	No		0	0
12002136	1	1200	4	1		37	Male	Class 0/ Illiterate	2		2	No												Nuclear	Day-labor (Agri)		No	Yes	Yes	6	0			Yes	Seasonal	=< 10000	Yes	No								No		0	0
12002136	1	1200	4	4		20	Female	Class 8	9		2	No												Nuclear	Day-labor (Agri)		No	Yes	Yes	6	0			Yes	Seasonal	=< 10000	Yes	No								No		0	0
12002136	1	1200	4	3		13	Male	Class 5	8		1	No												Nuclear	Day-labor (Agri)		No	Yes	Yes	6	0			Yes	Seasonal	=< 10000	Yes	No								No		0	0
12002136	1	1200	4	3		2.5	Female	Class 0/ Illiterate	10		1	No												Nuclear	Day-labor (Agri)		No	Yes	Yes	6	0			Yes	Seasonal	=< 10000	Yes	No								No		0	0
1200243	1	1200	2	1		23	Male	Class 8	1		1	No												Others	Farming (Agriculture, livestock, fisheries)		No	Yes	Yes	30	20	20	0	No				No								Yes	0	0	2
1200243	1	1200	2	2		50	Female	Class 0/ Illiterate	9		2	No												Others	Farming (Agriculture, livestock, fisheries)		No	Yes	Yes	30	20	20	0	No				No								Yes	0	0	2
1200244	1	1200	5	1		40	Male	Class 0/ Illiterate	1		2	Yes	0	0	0	1	0	0	0	0	0	0	0	Joint family	Farming (Agriculture, livestock, fisheries)		No	No	Yes	25	15	15	0	No				Yes	2	0	1	0	0	5000 - 10000	Yes	Yes	0	0	1
1200244	1	1200	5	4		37	Female	Class 0/ Illiterate	2		2	Yes	0	0	0	1	0	0	0	0	0	0	0	Joint family	Farming (Agriculture, livestock, fisheries)		No	No	Yes	25	15	15	0	No				Yes	2	0	1	0	0	5000 - 10000	Yes	Yes	0	0	1
1200244	1	1200	5	3		12	Female	Class 4	8		1	Yes	0	0	0	1	0	0	0	0	0	0	0	Joint family	Farming (Agriculture, livestock, fisheries)		No	No	Yes	25	15	15	0	No				Yes	2	0	1	0	0	5000 - 10000	Yes	Yes	0	0	1
1200244	1	1200	5	2		65	Male	Class 0/ Illiterate	10		2	Yes	0	0	0	1	0	0	0	0	0	0	0	Joint family	Farming (Agriculture, livestock, fisheries)		No	No	Yes	25	15	15	0	No				Yes	2	0	1	0	0	5000 - 10000	Yes	Yes	0	0	1
1200244	1	1200	5	2		60	Female	Class 0/ Illiterate	9		2	Yes	0	0	0	1	0	0	0	0	0	0	0	Joint family	Farming (Agriculture, livestock, fisheries)		No	No	Yes	25	15	15	0	No				Yes	2	0	1	0	0	5000 - 10000	Yes	Yes	0	0	1
1200245	1	1200	4	1		42	Male	Class 5	2		2	No												Nuclear	Day-labor (Agri)		No	Yes	Yes	6	0			Yes	Seasonal	=< 10000	Yes	No								Yes	0	0	2
1200245	1	1200	4	4		38	Female	Class 4	9		2	No												Nuclear	Day-labor (Agri)		No	Yes	Yes	6	0			Yes	Seasonal	=< 10000	Yes	No								Yes	0	0	2
1200245	1	1200	4	3		16	Male	Class 5	2		1	No												Nuclear	Day-labor (Agri)		No	Yes	Yes	6	0			Yes	Seasonal	=< 10000	Yes	No								Yes	0	0	2
1200245	1	1200	4	3		10	Female	Class 4	8		1	No												Nuclear	Day-labor (Agri)		No	Yes	Yes	6	0			Yes	Seasonal	=< 10000	Yes	No								Yes	0	0	2
1200246	1	1200	5	1		39	Male	Class 5	2		2	No												Nuclear	Day-labor (non-agri)		No	No	Yes	4	0			No				Yes	99	0	0	0	1	=< 5000	Yes	No		0	0
1200246	1	1200	5	4		37	Female	Class 6	9		2	No												Nuclear	Day-labor (non-agri)		No	No	Yes	4	0			No				Yes	99	0	0	0	1	=< 5000	Yes	No		0	0
1200246	1	1200	5	3		9	Female	Class 3	8		1	No												Nuclear	Day-labor (non-agri)		No	No	Yes	4	0			No				Yes	99	0	0	0	1	=< 5000	Yes	No		0	0
1200246	1	1200	5	3		5	Female	Class 1	8		1	No												Nuclear	Day-labor (non-agri)		No	No	Yes	4	0			No				Yes	99	0	0	0	1	=< 5000	Yes	No		0	0
1200246	1	1200	5	7		5	Male	Class 1	8		1	No												Nuclear	Day-labor (non-agri)		No	No	Yes	4	0			No				Yes	99	0	0	0	1	=< 5000	Yes	No		0	0
1200247	1	1200	3	1		55	Male	Class 0/ Illiterate	2		2	No												Nuclear	Day-labor (Agri)		No	No	Yes	4	0			No				No								No		0	0
1200247	1	1200	3	4		48	Female	Class 0/ Illiterate	2		2	No												Nuclear	Day-labor (Agri)		No	No	Yes	4	0			No				No								No		0	0
1200247	1	1200	3	3		27	Male	Bachelor (BA/Honors/Degree)	2		1	No												Nuclear	Day-labor (Agri)		No	No	Yes	4	0			No				No								No		0	0
1200248	1	1200	4	4		43	Female	Class 0/ Illiterate	2		2	No												Nuclear	Farming (Agriculture, livestock, fisheries)		No	No	Yes	5	0			No				No								No		0	0
1200248	1	1200	4	1		48	Male	Class 0/ Illiterate	2		2	No												Nuclear	Farming (Agriculture, livestock, fisheries)		No	No	Yes	5	0			No				No								No		0	0
1200248	1	1200	4	3		24	Male	Class 7	2		1	No												Nuclear	Farming (Agriculture, livestock, fisheries)		No	No	Yes	5	0			No				No								No		0	0
1200248	1	1200	4	3		18	Male	HSC	8		1	No												Nuclear	Farming (Agriculture, livestock, fisheries)		No	No	Yes	5	0			No				No								No		0	0
1200452	1	1200	2	1		62	Male	Class 4	2		2	No												Nuclear	Day-labor (Agri)		No	No	Yes	3	0			No				No								No		0	0
1200452	1	1200	2	4		50	Female	Class 0/ Illiterate	9		2	No												Nuclear	Day-labor (Agri)		No	No	Yes	3	0			No				No								No		0	0
1200453	1	1200	4	1		25	Male	HSC	2		2	No												Nuclear	Day-labor (Agri)		No	No	Yes	5	0			No				No								No		0	0
1200453	1	1200	4	4		24	Female	SSC	9		2	No												Nuclear	Day-labor (Agri)		No	No	Yes	5	0			No				No								No		0	0
1200453	1	1200	4	3		6	Male	Class 1	8		1	No												Nuclear	Day-labor (Agri)		No	No	Yes	5	0			No				No								No		0	0
1200453	1	1200	4	3		2	Female	Class 0/ Illiterate	10		1	No												Nuclear	Day-labor (Agri)		No	No	Yes	5	0			No				No								No		0	0
1200454	1	1200	2	1		60	Male	Class 5	1		2	No												Nuclear	Farming (Agriculture, livestock, fisheries)		No	No	Yes	96	72	72	0	No				No								Yes	0	0	1
1200454	1	1200	2	4		55	Female	Class 0/ Illiterate	9		2	No												Nuclear	Farming (Agriculture, livestock, fisheries)		No	No	Yes	96	72	72	0	No				No								Yes	0	0	1
1200455	1	1200	6	1		40	Male	Class 2	2		2	No												Joint family	Day-labor (Agri)		No	No	Yes	0	0			No				No								No		0	0
1200455	1	1200	6	4		35	Female	Class 5	9		2	No												Joint family	Day-labor (Agri)		No	No	Yes	0	0			No				No								No		0	0
1200455	1	1200	6	3		19	Male	HSC	4		2	No												Joint family	Day-labor (Agri)		No	No	Yes	0	0			No				No								No		0	0
1200455	1	1200	6	3		17	Female	SSC	9		2	No												Joint family	Day-labor (Agri)		No	No	Yes	0	0			No				No								No		0	0
1200455	1	1200	6	3		13	Male	Class 8	8		1	No												Joint family	Day-labor (Agri)		No	No	Yes	0	0			No				No								No		0	0
1200455	1	1200	6	3		3	Male	Class 0/ Illiterate	10		1	No												Joint family	Day-labor (Agri)		No	No	Yes	0	0			No				No								No		0	0
1200456	1	1200	2	1		38	Male	Class 5	2		2	No												Nuclear	Day-labor (Agri)		No	Yes	Yes	25	17	17	0	No				No								No		0	0
1200456	1	1200	2	4		33	Female	SSC	9		2	No												Nuclear	Day-labor (Agri)		No	Yes	Yes	25	17	17	0	No				No								No		0	0
1200457	1	1200	3	1		55	Male	Class 0/ Illiterate	2		2	No												Nuclear	Day-labor (Agri)		No	No	Yes	8	0			No				No								No		0	0
1200457	1	1200	3	4		50	Female	Class 0/ Illiterate	9		2	No												Nuclear	Day-labor (Agri)		No	No	Yes	8	0			No				No								No		0	0
1200457	1	1200	3	3		7	Female	Class 1	8		1	No												Nuclear	Day-labor (Agri)		No	No	Yes	8	0			No				No								No		0	0
1200853	1	1200	6	1		60	Male	Class 1	3		2	No												Extended nuclear	Non-agriculture/business/service/middlemen		No	No	Yes	8	5	5	0	Yes	Annual	51000 - 100000	Yes	No								Yes	0	0	1
1200853	1	1200	6	4		51	Female	Class 1	2		2	No												Extended nuclear	Non-agriculture/business/service/middlemen		No	No	Yes	8	5	5	0	Yes	Annual	51000 - 100000	Yes	No								Yes	0	0	1
1200853	1	1200	6	3		37	Male	Class 8	2		2	No												Extended nuclear	Non-agriculture/business/service/middlemen		No	No	Yes	8	5	5	0	Yes	Annual	51000 - 100000	Yes	No								Yes	0	0	1
1200853	1	1200	6	3		34	Female	Class 8	2		2	No												Extended nuclear	Non-agriculture/business/service/middlemen		No	No	Yes	8	5	5	0	Yes	Annual	51000 - 100000	Yes	No								Yes	0	0	1
1200853	1	1200	6	7		16	Female	SSC	8		1	No												Extended nuclear	Non-agriculture/business/service/middlemen		No	No	Yes	8	5	5	0	Yes	Annual	51000 - 100000	Yes	No								Yes	0	0	1
1200853	1	1200	6	7		5	Female	Class 1	8		1	No												Extended nuclear	Non-agriculture/business/service/middlemen		No	No	Yes	8	5	5	0	Yes	Annual	51000 - 100000	Yes	No								Yes	0	0	1
1200854	1	1200	3	1		30	Male	Class 8	2		2	No												Nuclear	Day-labor (Agri)		No	No	Yes	2	0			No				Yes	2	0	1	0	0	=< 5000	Yes	No		0	0
1200854	1	1200	3	4		27	Female	Class 5	2		2	No												Nuclear	Day-labor (Agri)		No	No	Yes	2	0			No				Yes	2	0	1	0	0	=< 5000	Yes	No		0	0
1200854	1	1200	3	3		10	Female	Class 3	8		1	No												Nuclear	Day-labor (Agri)		No	No	Yes	2	0			No				Yes	2	0	1	0	0	=< 5000	Yes	No		0	0
1200855	1	1200	4	1		40	Male	Class 5	2		2	No												Nuclear	Day-labor (Agri)		No	Yes	Yes	42	36	36	0	No				No								Yes	0	0	1
1200855	1	1200	4	4		33	Female	Class 7	2		2	No												Nuclear	Day-labor (Agri)		No	Yes	Yes	42	36	36	0	No				No								Yes	0	0	1
1200855	1	1200	4	3		15	Female	Class 9	8		1	No												Nuclear	Day-labor (Agri)		No	Yes	Yes	42	36	36	0	No				No								Yes	0	0	1
1200855	1	1200	4	3		9	Female	Class 3	8		1	No												Nuclear	Day-labor (Agri)		No	Yes	Yes	42	36	36	0	No				No								Yes	0	0	1
1200856	1	1200	5	1		55	Male	Class 1	2		2	No												Joint family	Day-labor (Agri)		No	Yes	Yes	6	0			No				No								No		0	0
1200856	1	1200	5	4		48	Female	Class 5	9		2	No												Joint family	Day-labor (Agri)		No	Yes	Yes	6	0			No				No								No		0	0
1200856	1	1200	5	3		30	Male	Class 9	7		2	No												Joint family	Day-labor (Agri)		No	Yes	Yes	6	0			No				No								No		0	0
1200856	1	1200	5	3		25	Female	Class 7	9		2	No												Joint family	Day-labor (Agri)		No	Yes	Yes	6	0			No				No								No		0	0
1200856	1	1200	5	7		4	Female	Class 0/ Illiterate	10		1	No												Joint family	Day-labor (Agri)		No	Yes	Yes	6	0			No				No								No		0	0
1200857	1	1200	3	1		68	Male	Class 1	2		2	No												Nuclear	Non-agriculture/business/service/middlemen		No	Yes	Yes	10	0			Yes	Annual	51000 - 100000	Yes	Yes	1	1	0	0	0	16000 - 20000	Yes	No		0	0
1200857	1	1200	3	4		56	Female	Class 1	3		2	No												Nuclear	Non-agriculture/business/service/middlemen		No	Yes	Yes	10	0			Yes	Annual	51000 - 100000	Yes	Yes	1	1	0	0	0	16000 - 20000	Yes	No		0	0
1200857	1	1200	3	3		25	Male	Bachelor (BA/Honors/Degree)	7		1	No												Nuclear	Non-agriculture/business/service/middlemen		No	Yes	Yes	10	0			Yes	Annual	51000 - 100000	Yes	Yes	1	1	0	0	0	16000 - 20000	Yes	No		0	0
1200858	1	1200	4	1		30	Male	Class 5	2		2	No												Nuclear	Day-labor (Agri)		No	Yes	Yes	14	0			No				No								Yes	0	0	1
1200858	1	1200	4	4		23	Female	SSC	2		2	No												Nuclear	Day-labor (Agri)		No	Yes	Yes	14	0			No				No								Yes	0	0	1
1200858	1	1200	4	3		6	Male	Class 1	8		1	No												Nuclear	Day-labor (Agri)		No	Yes	Yes	14	0			No				No								Yes	0	0	1
1200858	1	1200	4	3		3	Male	Class 0/ Illiterate	10		1	No												Nuclear	Day-labor (Agri)		No	Yes	Yes	14	0			No				No								Yes	0	0	1
1200859	1	1200	5	1		25	Male	Class 7	2		2	No												Extended nuclear	Day-labor (Agri)		No	Yes	Yes	4	0			No				No								No		0	0
1200859	1	1200	5	4		22	Female	Class 5	9		2	No												Extended nuclear	Day-labor (Agri)		No	Yes	Yes	4	0			No				No								No		0	0
1200859	1	1200	5	2		55	Female	Class 1	2		3	No												Extended nuclear	Day-labor (Agri)		No	Yes	Yes	4	0			No				No								No		0	0
1200859	1	1200	5	3		7	Male	Class 1	8		1	No												Extended nuclear	Day-labor (Agri)		No	Yes	Yes	4	0			No				No								No		0	0
1200859	1	1200	5	3		2	Male	Class 0/ Illiterate	10		1	No												Extended nuclear	Day-labor (Agri)		No	Yes	Yes	4	0			No				No								No		0	0
1200860	1	1200	3	1		43	Male	Class 0/ Illiterate	2		2	No												Nuclear	Day-labor (Agri)		No	No	Yes	3.5	0			No				Yes	1	1	0	0	0	11000 - 15000	Yes	No		0	0
1200860	1	1200	3	4		35	Female	Class 1	2		2	No												Nuclear	Day-labor (Agri)		No	No	Yes	3.5	0			No				Yes	1	1	0	0	0	11000 - 15000	Yes	No		0	0
1200860	1	1200	3	3		16	Male	Class 8	8		1	No												Nuclear	Day-labor (Agri)		No	No	Yes	3.5	0			No				Yes	1	1	0	0	0	11000 - 15000	Yes	No		0	0
1200941	1	1200	7	1		50	Male	Class 0/ Illiterate	2		2	Yes	0	0	0	0	0	0	1	0	0	0	0	Joint family	Day-labor (Agri)		No	No	Yes	6	0			No				Yes	2	0	1	0	0	=< 5000	Yes	No		0	0
1200941	1	1200	7	4		46	Female	Class 0/ Illiterate	2		2	Yes	0	0	0	0	0	0	1	0	0	0	0	Joint family	Day-labor (Agri)		No	No	Yes	6	0			No				Yes	2	0	1	0	0	=< 5000	Yes	No		0	0
1200941	1	1200	7	3		30	Male	Class 6	2		2	Yes	0	0	0	0	0	0	1	0	0	0	0	Joint family	Day-labor (Agri)		No	No	Yes	6	0			No				Yes	2	0	1	0	0	=< 5000	Yes	No		0	0
1200941	1	1200	7	3		23	Female	SSC	9		2	Yes	0	0	0	0	0	0	1	0	0	0	0	Joint family	Day-labor (Agri)		No	No	Yes	6	0			No				Yes	2	0	1	0	0	=< 5000	Yes	No		0	0
1200941	1	1200	7	3		23	Male	HSC	2		1	Yes	0	0	0	0	0	0	1	0	0	0	0	Joint family	Day-labor (Agri)		No	No	Yes	6	0			No				Yes	2	0	1	0	0	=< 5000	Yes	No		0	0
1200941	1	1200	7	3		16	Male	Class 9	8		1	Yes	0	0	0	0	0	0	1	0	0	0	0	Joint family	Day-labor (Agri)		No	No	Yes	6	0			No				Yes	2	0	1	0	0	=< 5000	Yes	No		0	0
1200941	1	1200	7	2		70	Female	Class 0/ Illiterate	10		3	Yes	0	0	0	0	0	0	1	0	0	0	0	Joint family	Day-labor (Agri)		No	No	Yes	6	0			No				Yes	2	0	1	0	0	=< 5000	Yes	No		0	0
1200942	1	1200	6	1		45	Male	Class 4	2		2	No												Extended nuclear	Day-labor (Agri)		No	No	Yes	22	7	0	7	No				Yes	2	0	1	0	0	5000 - 10000	Yes	Yes	0	0	1
1200942	1	1200	6	4		38	Female	Class 0/ Illiterate	2		2	No												Extended nuclear	Day-labor (Agri)		No	No	Yes	22	7	0	7	No				Yes	2	0	1	0	0	5000 - 10000	Yes	Yes	0	0	1
1200942	1	1200	6	3		22	Male	HSC	8		1	No												Extended nuclear	Day-labor (Agri)		No	No	Yes	22	7	0	7	No				Yes	2	0	1	0	0	5000 - 10000	Yes	Yes	0	0	1
1200942	1	1200	6	3		14	Male	Class 8	8		1	No												Extended nuclear	Day-labor (Agri)		No	No	Yes	22	7	0	7	No				Yes	2	0	1	0	0	5000 - 10000	Yes	Yes	0	0	1
1200942	1	1200	6	3		10	Male	Class 4	8		1	No												Extended nuclear	Day-labor (Agri)		No	No	Yes	22	7	0	7	No				Yes	2	0	1	0	0	5000 - 10000	Yes	Yes	0	0	1
1200942	1	1200	6	2		68	Female	Class 0/ Illiterate	10		3	No												Extended nuclear	Day-labor (Agri)		No	No	Yes	22	7	0	7	No				Yes	2	0	1	0	0	5000 - 10000	Yes	Yes	0	0	1
1200943	1	1200	3	1		44	Male	Class 0/ Illiterate	2		2	Yes	0	1	0	0	0	0	0	0	0	0	0	Extended nuclear	Day-labor (Agri)		No	No	Yes	5	0			No				Yes	2	0	1	0	0	5000 - 10000	Yes	No		0	0
1200943	1	1200	3	4		40	Female	Class 0/ Illiterate	9		2	Yes	0	1	0	0	0	0	0	0	0	0	0	Extended nuclear	Day-labor (Agri)		No	No	Yes	5	0			No				Yes	2	0	1	0	0	5000 - 10000	Yes	No		0	0
1200943	1	1200	3	2		70	Female	Class 0/ Illiterate	10		3	Yes	0	1	0	0	0	0	0	0	0	0	0	Extended nuclear	Day-labor (Agri)		No	No	Yes	5	0			No				Yes	2	0	1	0	0	5000 - 10000	Yes	No		0	0
1200944	1	1200	5	1		35	Male	Class 0/ Illiterate	2		2	No												Extended nuclear	Day-labor (Agri)		No	No	Yes	5	0			No				No								No		0	0
1200944	1	1200	5	4		32	Female	Class 8	9		2	No												Extended nuclear	Day-labor (Agri)		No	No	Yes	5	0			No				No								No		0	0
1200944	1	1200	5	3		13	Male	Class 8	8		1	No												Extended nuclear	Day-labor (Agri)		No	No	Yes	5	0			No				No								No		0	0
1200944	1	1200	5	3		10	Male	Class 6	8		1	No												Extended nuclear	Day-labor (Agri)		No	No	Yes	5	0			No				No								No		0	0
1200944	1	1200	5	2		60	Female	Class 0/ Illiterate	10		3	No												Extended nuclear	Day-labor (Agri)		No	No	Yes	5	0			No				No								No		0	0
1200945	1	1200	5	1		35	Male	Class 5	7		2	No												Nuclear	Non-agriculture/business/service/middlemen		No	No	Yes	5	0			No				No								No		0	0
1200945	1	1200	5	4		33	Female	Class 4	7		2	No												Nuclear	Non-agriculture/business/service/middlemen		No	No	Yes	5	0			No				No								No		0	0
1200945	1	1200	5	3		15	Female	Class 8	8		1	No												Nuclear	Non-agriculture/business/service/middlemen		No	No	Yes	5	0			No				No								No		0	0
1200945	1	1200	5	3		13	Female	Class 6	8		1	No												Nuclear	Non-agriculture/business/service/middlemen		No	No	Yes	5	0			No				No								No		0	0
1200945	1	1200	5	3		7	Male	Class 1	8		1	No												Nuclear	Non-agriculture/business/service/middlemen		No	No	Yes	5	0			No				No								No		0	0
1200946	1	1200	5	1		55	Male	Class 0/ Illiterate	2		2	Yes	0	0	0	0	1	0	0	0	0	0	0	Extended nuclear	Day-labor (Agri)		Yes	No	Yes	5	0			No				No								No		0	0
1200946	1	1200	5	3		25	Male	Class 0/ Illiterate	2		2	Yes	0	0	0	0	1	0	0	0	0	0	0	Extended nuclear	Day-labor (Agri)		Yes	No	Yes	5	0			No				No								No		0	0
1200946	1	1200	5	3		18	Female	SSC	9		2	Yes	0	0	0	0	1	0	0	0	0	0	0	Extended nuclear	Day-labor (Agri)		Yes	No	Yes	5	0			No				No								No		0	0
1200946	1	1200	5	3		22	Male	Class 0/ Illiterate	2		1	Yes	0	0	0	0	1	0	0	0	0	0	0	Extended nuclear	Day-labor (Agri)		Yes	No	Yes	5	0			No				No								No		0	0
1200946	1	1200	5	2		70	Female	Class 0/ Illiterate	10		3	Yes	0	0	0	0	1	0	0	0	0	0	0	Extended nuclear	Day-labor (Agri)		Yes	No	Yes	5	0			No				No								No		0	0
1300145	1	1300	5	1		47	Male	Class 0/ Illiterate	2		2	No												Extended nuclear	Day-labor (Agri)		No	No	Yes	13	0			No				Yes	1	1	0	0	0	26000 - 30000	Yes	No		0	0
1300145	1	1300	5	4		38	Female	Class 0/ Illiterate	2		2	No												Extended nuclear	Day-labor (Agri)		No	No	Yes	13	0			No				Yes	1	1	0	0	0	26000 - 30000	Yes	No		0	0
1300145	1	1300	5	3		22	Male	Class 8	6		1	No												Extended nuclear	Day-labor (Agri)		No	No	Yes	13	0			No				Yes	1	1	0	0	0	26000 - 30000	Yes	No		0	0
1300145	1	1300	5	3		12	Male	Class 4	8		1	No												Extended nuclear	Day-labor (Agri)		No	No	Yes	13	0			No				Yes	1	1	0	0	0	26000 - 30000	Yes	No		0	0
1300145	1	1300	5	2		70	Male	Class 0/ Illiterate	10		3	No												Extended nuclear	Day-labor (Agri)		No	No	Yes	13	0			No				Yes	1	1	0	0	0	26000 - 30000	Yes	No		0	0
1300146	1	1300	4	1		45	Female	Class 1	3		2	No												Nuclear	Day-labor (non-agri)		No	No	Yes	3	0			Yes	Annual	10000 - 50000	Yes	No								No		0	0
1300146	1	1300	4	4		50	Male	Class 4	10		2	No												Nuclear	Day-labor (non-agri)		No	No	Yes	3	0			Yes	Annual	10000 - 50000	Yes	No								No		0	0
1300146	1	1300	4	3		18	Male	Class 4	6		1	No												Nuclear	Day-labor (non-agri)		No	No	Yes	3	0			Yes	Annual	10000 - 50000	Yes	No								No		0	0
1300146	1	1300	4	3		13	Male	Class 5	4		1	No												Nuclear	Day-labor (non-agri)		No	No	Yes	3	0			Yes	Annual	10000 - 50000	Yes	No								No		0	0
1300147	1	1300	4	1		65	Male	Class 0/ Illiterate	1		2	No												Joint family	Farming (Agriculture, livestock, fisheries)		No	No	Yes	42	33	16.5	16.5	No				No								No		0	0
1300147	1	1300	4	4		60	Female	Class 0/ Illiterate	9		2	No												Joint family	Farming (Agriculture, livestock, fisheries)		No	No	Yes	42	33	16.5	16.5	No				No								No		0	0
1300147	1	1300	4	3		23	Female	Class 1	2		3	No												Joint family	Farming (Agriculture, livestock, fisheries)		No	No	Yes	42	33	16.5	16.5	No				No								No		0	0
1300147	1	1300	4	7		8	Female	Class 1	8		1	No												Joint family	Farming (Agriculture, livestock, fisheries)		No	No	Yes	42	33	16.5	16.5	No				No								No		0	0
13002030	1	1300	3	1		52	Male	Class 0/ Illiterate	1		2	No												Nuclear	Farming (Agriculture, livestock, fisheries)		No	Yes	Yes	6	0			Yes	Annual	10000 - 50000	Yes	Yes	1	1	0	0	0	16000 - 20000	Yes	Yes	0	0	1
13002030	1	1300	3	4		45	Female	Class 0/ Illiterate	9		2	No												Nuclear	Farming (Agriculture, livestock, fisheries)		No	Yes	Yes	6	0			Yes	Annual	10000 - 50000	Yes	Yes	1	1	0	0	0	16000 - 20000	Yes	Yes	0	0	1
13002030	1	1300	3	3		14	Female	Class 9	8		1	No												Nuclear	Farming (Agriculture, livestock, fisheries)		No	Yes	Yes	6	0			Yes	Annual	10000 - 50000	Yes	Yes	1	1	0	0	0	16000 - 20000	Yes	Yes	0	0	1
13002031	1	1300	5	1		51	Male	Class 0/ Illiterate	5		2	No												Extended nuclear	Day-labor (non-agri)		No	Yes	Yes	12	0			Yes	Annual	10000 - 50000	Yes	Yes	3	0	0	1	0	=< 5000	Yes	No		0	0
13002031	1	1300	5	4		45	Female	Class 0/ Illiterate	2		2	No												Extended nuclear	Day-labor (non-agri)		No	Yes	Yes	12	0			Yes	Annual	10000 - 50000	Yes	Yes	3	0	0	1	0	=< 5000	Yes	No		0	0
13002031	1	1300	5	3		24	Male	SSC	4		2	No												Extended nuclear	Day-labor (non-agri)		No	Yes	Yes	12	0			Yes	Annual	10000 - 50000	Yes	Yes	3	0	0	1	0	=< 5000	Yes	No		0	0
13002031	1	1300	5	3		19	Female	Class 8	9		2	No												Extended nuclear	Day-labor (non-agri)		No	Yes	Yes	12	0			Yes	Annual	10000 - 50000	Yes	Yes	3	0	0	1	0	=< 5000	Yes	No		0	0
13002031	1	1300	5	3		20	Male	Class 8	4		1	No												Extended nuclear	Day-labor (non-agri)		No	Yes	Yes	12	0			Yes	Annual	10000 - 50000	Yes	Yes	3	0	0	1	0	=< 5000	Yes	No		0	0
13002032	1	1300	4	1		27	Male	Class 5	4		2	No												Nuclear	Day-labor (non-agri)		No	No	Yes	15	11	0	11	No				No								Yes	0	0	1
13002032	1	1300	4	4		26	Female	Class 8	99	Tailoring	2	No												Nuclear	Day-labor (non-agri)		No	No	Yes	15	11	0	11	No				No								Yes	0	0	1
13002032	1	1300	4	3		9	Female	Class 1	8		1	No												Nuclear	Day-labor (non-agri)		No	No	Yes	15	11	0	11	No				No								Yes	0	0	1
13002032	1	1300	4	3		3	Male	Class 0/ Illiterate	10		1	No												Nuclear	Day-labor (non-agri)		No	No	Yes	15	11	0	11	No				No								Yes	0	0	1
1300440	1	1300	3	1		70	Male	Class 0/ Illiterate	2		2	No												Nuclear	Day-labor (non-agri)		No	No	Yes	10	0			No				Yes	2	0	1	0	0	5000 - 10000	Yes	No		0	0
1300440	1	1300	3	4		65	Female	Class 0/ Illiterate	2		2	No												Nuclear	Day-labor (non-agri)		No	No	Yes	10	0			No				Yes	2	0	1	0	0	5000 - 10000	Yes	No		0	0
1300440	1	1300	3	7		3	Male	Class 0/ Illiterate	10		1	No												Nuclear	Day-labor (non-agri)		No	No	Yes	10	0			No				Yes	2	0	1	0	0	5000 - 10000	Yes	No		0	0
1300441	1	1300	3	1		45	Male	Class 0/ Illiterate	6		2	No												Joint family	Day-labor (non-agri)		No	No	Yes	6	0			Yes	Annual	10000 - 50000	Yes	No								No		0	0
1300441	1	1300	3	3		20	Male	SSC	8		2	No												Joint family	Day-labor (non-agri)		No	No	Yes	6	0			Yes	Annual	10000 - 50000	Yes	No								No		0	0
1300441	1	1300	3	3		18	Female	Class 7	9		2	No												Joint family	Day-labor (non-agri)		No	No	Yes	6	0			Yes	Annual	10000 - 50000	Yes	No								No		0	0
1300442	1	1300	5	1		36	Male	Class 5	2		2	Yes	0	0	0	1	0	0	0	0	0	0	0	Nuclear	Day-labor (Agri)		No	No	Yes	39	37	37	0	No				Yes	1 2	1	1	0	0	16000 - 20000	Yes	No		0	0
1300442	1	1300	5	4		32	Female	Class 8	9		2	Yes	0	0	0	1	0	0	0	0	0	0	0	Nuclear	Day-labor (Agri)		No	No	Yes	39	37	37	0	No				Yes	1 2	1	1	0	0	16000 - 20000	Yes	No		0	0
1300442	1	1300	5	3		15	Female	Class 9	8		1	Yes	0	0	0	1	0	0	0	0	0	0	0	Nuclear	Day-labor (Agri)		No	No	Yes	39	37	37	0	No				Yes	1 2	1	1	0	0	16000 - 20000	Yes	No		0	0
1300442	1	1300	5	3		13	Female	Class 4	8		1	Yes	0	0	0	1	0	0	0	0	0	0	0	Nuclear	Day-labor (Agri)		No	No	Yes	39	37	37	0	No				Yes	1 2	1	1	0	0	16000 - 20000	Yes	No		0	0
1300442	1	1300	5	3		4	Male	Class 0/ Illiterate	10		1	Yes	0	0	0	1	0	0	0	0	0	0	0	Nuclear	Day-labor (Agri)		No	No	Yes	39	37	37	0	No				Yes	1 2	1	1	0	0	16000 - 20000	Yes	No		0	0
1300839	1	1300	7	1		70	Male	HSC	3		2	No												Joint family	Non-agriculture/business/service/middlemen		No	Yes	Yes	25	0			No				No								No		0	0
1300839	1	1300	7	4		65	Female	Class 8	7		2	No												Joint family	Non-agriculture/business/service/middlemen		No	Yes	Yes	25	0			No				No								No		0	0
1300839	1	1300	7	3		35	Male	HSC	1		1	No												Joint family	Non-agriculture/business/service/middlemen		No	Yes	Yes	25	0			No				No								No		0	0
1300839	1	1300	7	3		28	Male	Class 8	7		2	No												Joint family	Non-agriculture/business/service/middlemen		No	Yes	Yes	25	0			No				No								No		0	0
1300839	1	1300	7	3		25	Female	SSC	7		2	No												Joint family	Non-agriculture/business/service/middlemen		No	Yes	Yes	25	0			No				No								No		0	0
1300839	1	1300	7	7		10	Male	Class 2	8		1	No												Joint family	Non-agriculture/business/service/middlemen		No	Yes	Yes	25	0			No				No								No		0	0
1300839	1	1300	7	3		26	Female	Master's	7		1	No												Joint family	Non-agriculture/business/service/middlemen		No	Yes	Yes	25	0			No				No								No		0	0
1300840	1	1300	5	1		35	Male	Class 3	6		2	No												Nuclear	Non-agriculture/business/service/middlemen		No	No	Yes	3	0			Yes	Annual	10000 - 50000	Yes	No								No		0	0
1300840	1	1300	5	4		32	Female	Class 9	9		2	No												Nuclear	Non-agriculture/business/service/middlemen		No	No	Yes	3	0			Yes	Annual	10000 - 50000	Yes	No								No		0	0
1300840	1	1300	5	3		15	Female	Class 8	8		1	No												Nuclear	Non-agriculture/business/service/middlemen		No	No	Yes	3	0			Yes	Annual	10000 - 50000	Yes	No								No		0	0
1300840	1	1300	5	3		15	Female	Class 8	8		1	No												Nuclear	Non-agriculture/business/service/middlemen		No	No	Yes	3	0			Yes	Annual	10000 - 50000	Yes	No								No		0	0
1300840	1	1300	5	3		8	Female	Class 2	8		1	No												Nuclear	Non-agriculture/business/service/middlemen		No	No	Yes	3	0			Yes	Annual	10000 - 50000	Yes	No								No		0	0
1300841	1	1300	5	1		64	Male	Class 4	2		2	Yes	0	1	0	0	0	0	0	0	0	0	0	Extended nuclear	Non-agriculture/business/service/middlemen		No	Yes	Yes	12	0			No				No								No		0	0
1300841	1	1300	5	4		52	Female	Class 0/ Illiterate	9		2	Yes	0	1	0	0	0	0	0	0	0	0	0	Extended nuclear	Non-agriculture/business/service/middlemen		No	Yes	Yes	12	0			No				No								No		0	0
1300841	1	1300	5	3		35	Male	Class 5	2		2	Yes	0	1	0	0	0	0	0	0	0	0	0	Extended nuclear	Non-agriculture/business/service/middlemen		No	Yes	Yes	12	0			No				No								No		0	0
1300841	1	1300	5	3		30	Female	SSC	9		2	Yes	0	1	0	0	0	0	0	0	0	0	0	Extended nuclear	Non-agriculture/business/service/middlemen		No	Yes	Yes	12	0			No				No								No		0	0
1300841	1	1300	5	7		8	Male	Class 2	8		1	Yes	0	1	0	0	0	0	0	0	0	0	0	Extended nuclear	Non-agriculture/business/service/middlemen		No	Yes	Yes	12	0			No				No								No		0	0
1300932	1	1300	4	1		35	Male	Class 4	2		2	No												Nuclear	Day-labor (Agri)		No	No	Yes	4	0			No				No								No		0	0
1300932	1	1300	4	4		30	Female	Class 4	9		2	No												Nuclear	Day-labor (Agri)		No	No	Yes	4	0			No				No								No		0	0
1300932	1	1300	4	3		12	Male	Class 4	8		1	No												Nuclear	Day-labor (Agri)		No	No	Yes	4	0			No				No								No		0	0
1300932	1	1300	4	3		7	Female	Class 1	8		1	No												Nuclear	Day-labor (Agri)		No	No	Yes	4	0			No				No								No		0	0
1300933	1	1300	4	1		24	Male	Class 0/ Illiterate	1		2	No												Extended nuclear	Day-labor (Agri)		No	No	Yes	5	0			No				Yes	3	0	0	1	0	=< 5000	Yes	No		0	0
1300933	1	1300	4	4		20	Female	Class 5	9		2	No												Extended nuclear	Day-labor (Agri)		No	No	Yes	5	0			No				Yes	3	0	0	1	0	=< 5000	Yes	No		0	0
1300933	1	1300	4	3		2	Female	Class 0/ Illiterate	10		1	No												Extended nuclear	Day-labor (Agri)		No	No	Yes	5	0			No				Yes	3	0	0	1	0	=< 5000	Yes	No		0	0
1300933	1	1300	4	2		40	Female	Class 0/ Illiterate	10		3	No												Extended nuclear	Day-labor (Agri)		No	No	Yes	5	0			No				Yes	3	0	0	1	0	=< 5000	Yes	No		0	0
1300934	1	1300	4	1		50	Male	Class 0/ Illiterate	2		2	No												Nuclear	Day-labor (Agri)		No	No	Yes	8	0			No				Yes	3	0	0	1	0	=< 5000	Yes	No		0	0
1300934	1	1300	4	4		46	Female	Class 0/ Illiterate	2		2	No												Nuclear	Day-labor (Agri)		No	No	Yes	8	0			No				Yes	3	0	0	1	0	=< 5000	Yes	No		0	0
1300934	1	1300	4	3		23	Male	Class 8	10		1	No												Nuclear	Day-labor (Agri)		No	No	Yes	8	0			No				Yes	3	0	0	1	0	=< 5000	Yes	No		0	0
1300934	1	1300	4	3		18	Male	SSC	8		1	No												Nuclear	Day-labor (Agri)		No	No	Yes	8	0			No				Yes	3	0	0	1	0	=< 5000	Yes	No		0	0
1400163	1	1400	3	1		24	Male	Class 5	6		2	No												Nuclear	Non-agriculture/business/service/middlemen		No	No	No	0	0			Yes	Annual	10000 - 50000	Yes	No								No		0	0
1400163	1	1400	3	4		20	Female	Class 9	9		2	No												Nuclear	Non-agriculture/business/service/middlemen		No	No	No	0	0			Yes	Annual	10000 - 50000	Yes	No								No		0	0
1400163	1	1400	3	3		3	Female	Class 0/ Illiterate	10		1	No												Nuclear	Non-agriculture/business/service/middlemen		No	No	No	0	0			Yes	Annual	10000 - 50000	Yes	No								No		0	0
1400164	1	1400	4	1		33	Male	Class 2	2		2	No												Nuclear	Day-labor (Agri)		No	No	Yes	7	0			No				No								No		0	0
1400164	1	1400	4	4		28	Female	Class 5	9		2	No												Nuclear	Day-labor (Agri)		No	No	Yes	7	0			No				No								No		0	0
1400164	1	1400	4	3		11	Male	Class 2	8		1	No												Nuclear	Day-labor (Agri)		No	No	Yes	7	0			No				No								No		0	0
1400164	1	1400	4	3		3	Female	Class 0/ Illiterate	10		1	No												Nuclear	Day-labor (Agri)		No	No	Yes	7	0			No				No								No		0	0
1400165	1	1400	3	1		28	Male	Class 0/ Illiterate	2		2	No												Nuclear	Day-labor (non-agri)		No	No	Yes	3	0			No				No								No		0	0
1400165	1	1400	3	4		23	Female	Class 9	9		2	No												Nuclear	Day-labor (non-agri)		No	No	Yes	3	0			No				No								No		0	0
1400165	1	1400	3	3		5	Female	Class 0/ Illiterate	10		1	No												Nuclear	Day-labor (non-agri)		No	No	Yes	3	0			No				No								No		0	0
14002048	1	1400	4	1		34	Male	Class 1	1		2	No												Nuclear	Farming (Agriculture, livestock, fisheries)		No	No	Yes	5	0			Yes	Annual	10000 - 50000	Yes	No								No		0	0
14002048	1	1400	4	4		28	Female	Class 1	9		2	No												Nuclear	Farming (Agriculture, livestock, fisheries)		No	No	Yes	5	0			Yes	Annual	10000 - 50000	Yes	No								No		0	0
14002048	1	1400	4	3		13	Female	Class 8	8		1	No												Nuclear	Farming (Agriculture, livestock, fisheries)		No	No	Yes	5	0			Yes	Annual	10000 - 50000	Yes	No								No		0	0
14002048	1	1400	4	3		6	Female	Class 1	8		1	No												Nuclear	Farming (Agriculture, livestock, fisheries)		No	No	Yes	5	0			Yes	Annual	10000 - 50000	Yes	No								No		0	0
14002049	1	1400	5	1		60	Male	Class 0/ Illiterate	2		2	Yes	1	0	0	0	0	0	0	0	0	0	0	Joint family	Day-labor (non-agri)		No	No	Yes	6	0			No				No								No		0	0
14002049	1	1400	5	4		50	Female	Class 0/ Illiterate	2		2	Yes	1	0	0	0	0	0	0	0	0	0	0	Joint family	Day-labor (non-agri)		No	No	Yes	6	0			No				No								No		0	0
14002049	1	1400	5	3		28	Male	SSC	4		2	Yes	1	0	0	0	0	0	0	0	0	0	0	Joint family	Day-labor (non-agri)		No	No	Yes	6	0			No				No								No		0	0
14002049	1	1400	5	3		26	Female	HSC	9		2	Yes	1	0	0	0	0	0	0	0	0	0	0	Joint family	Day-labor (non-agri)		No	No	Yes	6	0			No				No								No		0	0
14002049	1	1400	5	7		10	Male	Class 3	8		1	Yes	1	0	0	0	0	0	0	0	0	0	0	Joint family	Day-labor (non-agri)		No	No	Yes	6	0			No				No								No		0	0
14002050	1	1400	3	1		30	Male	Class 3	1		2	No												Nuclear	Farming (Agriculture, livestock, fisheries)		No	Yes	No	0	0			No				Yes	2	0	1	0	0	5000 - 10000	Yes	Yes	0	0	2
14002050	1	1400	3	4		20	Female	Class 5	9		2	No												Nuclear	Farming (Agriculture, livestock, fisheries)		No	Yes	No	0	0			No				Yes	2	0	1	0	0	5000 - 10000	Yes	Yes	0	0	2
14002050	1	1400	3	2		60	Female	Class 0/ Illiterate	2		3	No												Nuclear	Farming (Agriculture, livestock, fisheries)		No	Yes	No	0	0			No				Yes	2	0	1	0	0	5000 - 10000	Yes	Yes	0	0	2
14002051	1	1400	2	1		62	Male	Class 5	1		2	No												Nuclear	Farming (Agriculture, livestock, fisheries)		No	No	Yes	36	30	0	30	No				No								Yes	0	0	1
14002051	1	1400	2	4		55	Female	Class 7	9		2	No												Nuclear	Farming (Agriculture, livestock, fisheries)		No	No	Yes	36	30	0	30	No				No								Yes	0	0	1
14002124	1	1400	4	1		32	Male	Class 0/ Illiterate	4		2	No												Nuclear	Day-labor (non-agri)		No	No	Yes	12	0			No				No								No		0	0
14002124	1	1400	4	4		28	Female	Class 8	9		2	No												Nuclear	Day-labor (non-agri)		No	No	Yes	12	0			No				No								No		0	0
14002124	1	1400	4	3		10	Male	Class 3	8		1	No												Nuclear	Day-labor (non-agri)		No	No	Yes	12	0			No				No								No		0	0
14002124	1	1400	4	3		6	Male	Class 1	8		1	No												Nuclear	Day-labor (non-agri)		No	No	Yes	12	0			No				No								No		0	0
14002141	1	1400	3	1		60	Male	Class 0/ Illiterate	1		2	No												Nuclear	Farming (Agriculture, livestock, fisheries)		No	Yes	Yes	3	0			No				No								Yes	0	0	2
14002141	1	1400	3	4		55	Female	Class 3	9		2	No												Nuclear	Farming (Agriculture, livestock, fisheries)		No	Yes	Yes	3	0			No				No								Yes	0	0	2
14002141	1	1400	3	7		10	Female	Class 4	8		1	No												Nuclear	Farming (Agriculture, livestock, fisheries)		No	Yes	Yes	3	0			No				No								Yes	0	0	2
14002142	1	1400	4	1		45	Male	HSC	1		2	No												Nuclear	Farming (Agriculture, livestock, fisheries)		No	No	Yes	150	125	125	0	Yes	Seasonal	10000 - 50000	Yes	No								Yes	0	0	2
14002142	1	1400	4	4		33	Female	Class 7	9		2	No												Nuclear	Farming (Agriculture, livestock, fisheries)		No	No	Yes	150	125	125	0	Yes	Seasonal	10000 - 50000	Yes	No								Yes	0	0	2
14002142	1	1400	4	3		13	Female	Class 7	8		1	No												Nuclear	Farming (Agriculture, livestock, fisheries)		No	No	Yes	150	125	125	0	Yes	Seasonal	10000 - 50000	Yes	No								Yes	0	0	2
14002142	1	1400	4	3		7	Female	Class 2	8		1	No												Nuclear	Farming (Agriculture, livestock, fisheries)		No	No	Yes	150	125	125	0	Yes	Seasonal	10000 - 50000	Yes	No								Yes	0	0	2
14002143	1	1400	3	1		42	Male	Class 2	2		2	No												Nuclear	Day-labor (Agri)		No	No	Yes	2	0			No				No								No		0	0
14002143	1	1400	3	4		35	Female	Class 0/ Illiterate	9		2	No												Nuclear	Day-labor (Agri)		No	No	Yes	2	0			No				No								No		0	0
14002143	1	1400	3	3		21	Male	HSC	7		1	No												Nuclear	Day-labor (Agri)		No	No	Yes	2	0			No				No								No		0	0
1400252	1	1400	4	1		42	Male	Class 5	2		2	No												Nuclear	Day-labor (Agri)		No	No	Yes	4	0			No				Yes	2	0	1	0	0	=< 5000	Yes	No		0	0
1400252	1	1400	4	4		37	Female	Class 4	9		2	No												Nuclear	Day-labor (Agri)		No	No	Yes	4	0			No				Yes	2	0	1	0	0	=< 5000	Yes	No		0	0
1400252	1	1400	4	3		17	Female	HSC	8		1	No												Nuclear	Day-labor (Agri)		No	No	Yes	4	0			No				Yes	2	0	1	0	0	=< 5000	Yes	No		0	0
1400252	1	1400	4	3		10	Female	Class 4	8		1	No												Nuclear	Day-labor (Agri)		No	No	Yes	4	0			No				Yes	2	0	1	0	0	=< 5000	Yes	No		0	0
1400253	1	1400	4	1		40	Male	Class 0/ Illiterate	2		2	No												Nuclear	Day-labor (Agri)		No	No	Yes	3	0			No				Yes	2	0	1	0	0	=< 5000	Yes	No		0	0
1400253	1	1400	4	4		36	Female	Class 8	9		2	No												Nuclear	Day-labor (Agri)		No	No	Yes	3	0			No				Yes	2	0	1	0	0	=< 5000	Yes	No		0	0
1400253	1	1400	4	3		17	Male	Class 8	2		1	No												Nuclear	Day-labor (Agri)		No	No	Yes	3	0			No				Yes	2	0	1	0	0	=< 5000	Yes	No		0	0
1400253	1	1400	4	3		11	Male	Class 7	8		1	No												Nuclear	Day-labor (Agri)		No	No	Yes	3	0			No				Yes	2	0	1	0	0	=< 5000	Yes	No		0	0
1400254	1	1400	2	1		60	Male	Class 9	2		2	No												Nuclear	Day-labor (Agri)		No	No	Yes	15	12	12	0	No				No								No		0	0
1400254	1	1400	2	4		55	Female	Class 0/ Illiterate	9		2	No												Nuclear	Day-labor (Agri)		No	No	Yes	15	12	12	0	No				No								No		0	0
1400255	1	1400	3	1		35	Male	Class 3	2		2	No												Nuclear	Day-labor (Agri)		No	No	Yes	15	10	4	6	No				No								Yes	0	0	2
1400255	1	1400	3	4		33	Female	SSC	9		2	No												Nuclear	Day-labor (Agri)		No	No	Yes	15	10	4	6	No				No								Yes	0	0	2
1400255	1	1400	3	3		16	Female	HSC	8		1	No												Nuclear	Day-labor (Agri)		No	No	Yes	15	10	4	6	No				No								Yes	0	0	2
1400462	1	1400	4	1		26	Male	Class 2	2		2	No												Nuclear	Day-labor (Agri)		No	No	Yes	2	0			No				No								No		0	0
1400462	1	1400	4	4		22	Female	Class 8	9		2	No												Nuclear	Day-labor (Agri)		No	No	Yes	2	0			No				No								No		0	0
1400462	1	1400	4	5		9	Male	Class 0/ Illiterate	10		1	No												Nuclear	Day-labor (Agri)		No	No	Yes	2	0			No				No								No		0	0
1400462	1	1400	4	3		2	Female	Class 0/ Illiterate	10		1	No												Nuclear	Day-labor (Agri)		No	No	Yes	2	0			No				No								No		0	0
1400463	1	1400	3	1		55	Male	Class 0/ Illiterate	2		2	No												Nuclear	Day-labor (Agri)		No	No	Yes	4	0			No				No								No		0	0
1400463	1	1400	3	4		50	Female	Class 0/ Illiterate	9		2	No												Nuclear	Day-labor (Agri)		No	No	Yes	4	0			No				No								No		0	0
1400463	1	1400	3	3		24	Male	SSC	10		1	No												Nuclear	Day-labor (Agri)		No	No	Yes	4	0			No				No								No		0	0
1400464	1	1400	5	1		55	Male	Class 0/ Illiterate	2		2	No												Nuclear	Day-labor (Agri)		No	No	Yes	4	0			Yes	Seasonal	51000 - 100000	Yes	No								No		0	0
1400464	1	1400	5	4		50	Female	Class 0/ Illiterate	9		2	No												Nuclear	Day-labor (Agri)		No	No	Yes	4	0			Yes	Seasonal	51000 - 100000	Yes	No								No		0	0
1400464	1	1400	5	3		20	Male	Class 8	6		1	No												Nuclear	Day-labor (Agri)		No	No	Yes	4	0			Yes	Seasonal	51000 - 100000	Yes	No								No		0	0
1400464	1	1400	5	3		18	Male	HSC	8		1	No												Nuclear	Day-labor (Agri)		No	No	Yes	4	0			Yes	Seasonal	51000 - 100000	Yes	No								No		0	0
1400464	1	1400	5	3		12	Male	Class 7	8		1	No												Nuclear	Day-labor (Agri)		No	No	Yes	4	0			Yes	Seasonal	51000 - 100000	Yes	No								No		0	0
1400864	1	1400	5	1		38	Male	Class 5	2		2	No												Joint family	Day-labor (Agri)		No	Yes	Yes	15	0			No				No								No		0	0
1400864	1	1400	5	4		27	Female	Class 8	9		2	No												Joint family	Day-labor (Agri)		No	Yes	Yes	15	0			No				No								No		0	0
1400864	1	1400	5	3		19	Male	Class 5	2		2	No												Joint family	Day-labor (Agri)		No	Yes	Yes	15	0			No				No								No		0	0
1400864	1	1400	5	3		17	Female	Class 8	9		2	No												Joint family	Day-labor (Agri)		No	Yes	Yes	15	0			No				No								No		0	0
1400864	1	1400	5	3		15	Female	Class 6	10		1	No												Joint family	Day-labor (Agri)		No	Yes	Yes	15	0			No				No								No		0	0
1400865	1	1400	4	1		25	Male	Class 3	2		2	No												Nuclear	Day-labor (non-agri)		No	Yes	No	0	0			Yes	Annual	101000 - 200000	Yes	No								No		0	0
1400865	1	1400	4	4		24	Female	Class 3	9		2	No												Nuclear	Day-labor (non-agri)		No	Yes	No	0	0			Yes	Annual	101000 - 200000	Yes	No								No		0	0
1400865	1	1400	4	3		9	Male	Class 1	8		1	No												Nuclear	Day-labor (non-agri)		No	Yes	No	0	0			Yes	Annual	101000 - 200000	Yes	No								No		0	0
1400865	1	1400	4	3		16	Male	Class 1	10		1	No												Nuclear	Day-labor (non-agri)		No	Yes	No	0	0			Yes	Annual	101000 - 200000	Yes	No								No		0	0
1400866	1	1400	3	1		26	Male	Class 3	4		2	No												Nuclear	Day-labor (non-agri)		No	No	Yes	8.5	0			Yes	Annual	101000 - 200000	Yes	No								No		0	0
1400866	1	1400	3	4		22	Female	SSC	9		2	No												Nuclear	Day-labor (non-agri)		No	No	Yes	8.5	0			Yes	Annual	101000 - 200000	Yes	No								No		0	0
1400866	1	1400	3	3		1.5	Female	Class 0/ Illiterate	10		1	No												Nuclear	Day-labor (non-agri)		No	No	Yes	8.5	0			Yes	Annual	101000 - 200000	Yes	No								No		0	0
1400950	1	1400	4	1		26	Male	SSC	2		1	No												Extended nuclear	Day-labor (Agri)		No	No	No	0	0			No				No								No		0	0
1400950	1	1400	4	5		23	Male	Class 8	2		1	No												Extended nuclear	Day-labor (Agri)		No	No	No	0	0			No				No								No		0	0
1400950	1	1400	4	2		45	Female	Class 0/ Illiterate	9		3	No												Extended nuclear	Day-labor (Agri)		No	No	No	0	0			No				No								No		0	0
1400950	1	1400	4	5		18	Female	Class 8	8		1	No												Extended nuclear	Day-labor (Agri)		No	No	No	0	0			No				No								No		0	0
1400951	1	1400	5	1		38	Male	Class 3	2		2	No												Nuclear	Day-labor (Agri)		No	No	No	0	0			No				No								No		0	0
1400951	1	1400	5	4		35	Female	Class 5	9		2	No												Nuclear	Day-labor (Agri)		No	No	No	0	0			No				No								No		0	0
1400951	1	1400	5	3		16	Male	SSC	2		1	No												Nuclear	Day-labor (Agri)		No	No	No	0	0			No				No								No		0	0
1400951	1	1400	5	3		14	Female	Class 7	8		1	No												Nuclear	Day-labor (Agri)		No	No	No	0	0			No				No								No		0	0
1400951	1	1400	5	3		6	Female	Class 1	8		1	No												Nuclear	Day-labor (Agri)		No	No	No	0	0			No				No								No		0	0
1400952	1	1400	4	1		33	Male	Class 0/ Illiterate	2		2	No												Nuclear	Day-labor (Agri)		No	Yes	No	0	0			No				Yes	3	0	0	1	0	=< 5000	No	No		0	0
1400952	1	1400	4	4		26	Female	Class 9	9		2	No												Nuclear	Day-labor (Agri)		No	Yes	No	0	0			No				Yes	3	0	0	1	0	=< 5000	No	No		0	0
1400952	1	1400	4	3		7	Male	Class 2	8		1	No												Nuclear	Day-labor (Agri)		No	Yes	No	0	0			No				Yes	3	0	0	1	0	=< 5000	No	No		0	0
1400952	1	1400	4	3		4	Male	Class 0/ Illiterate	10		1	No												Nuclear	Day-labor (Agri)		No	Yes	No	0	0			No				Yes	3	0	0	1	0	=< 5000	No	No		0	0
1500151	1	1500	6	1		48	Male	Class 8	7		2	No												Nuclear	Non-agriculture/business/service/middlemen		No	No	Yes	28	20	0	20	No				No								No		0	0
1500151	1	1500	6	4		38	Female	HSC	9		2	No												Nuclear	Non-agriculture/business/service/middlemen		No	No	Yes	28	20	0	20	No				No								No		0	0
1500151	1	1500	6	3		15	Female	SSC	8		1	No												Nuclear	Non-agriculture/business/service/middlemen		No	No	Yes	28	20	0	20	No				No								No		0	0
1500151	1	1500	6	3		11	Female	Class 5	8		1	No												Nuclear	Non-agriculture/business/service/middlemen		No	No	Yes	28	20	0	20	No				No								No		0	0
1500151	1	1500	6	3		13	Female	Class 9	8		1	No												Nuclear	Non-agriculture/business/service/middlemen		No	No	Yes	28	20	0	20	No				No								No		0	0
1500151	1	1500	6	3		6	Male	Class 1	8		1	No												Nuclear	Non-agriculture/business/service/middlemen		No	No	Yes	28	20	0	20	No				No								No		0	0
1500152	1	1500	3	1		36	Male	Class 0/ Illiterate	2		2	No												Nuclear	Day-labor (Agri)		No	No	Yes	2	0			Yes	Seasonal	10000 - 50000	Yes	No								No		0	0
1500152	1	1500	3	4		32	Female	Class 6	9		2	No												Nuclear	Day-labor (Agri)		No	No	Yes	2	0			Yes	Seasonal	10000 - 50000	Yes	No								No		0	0
1500152	1	1500	3	3		16	Female	Class 6	8		1	No												Nuclear	Day-labor (Agri)		No	No	Yes	2	0			Yes	Seasonal	10000 - 50000	Yes	No								No		0	0
1500153	1	1500	4	1		32	Male	Class 9	3		2	No												Nuclear	Non-agriculture/business/service/middlemen		No	No	Yes	6	0			Yes	Annual	51000 - 100000	Yes	No								No		0	0
1500153	1	1500	4	4		28	Female	Class 8	9		2	No												Nuclear	Non-agriculture/business/service/middlemen		No	No	Yes	6	0			Yes	Annual	51000 - 100000	Yes	No								No		0	0
1500153	1	1500	4	3		11	Male	Class 6	8		1	No												Nuclear	Non-agriculture/business/service/middlemen		No	No	Yes	6	0			Yes	Annual	51000 - 100000	Yes	No								No		0	0
1500153	1	1500	4	3		5	Male	Class 1	8		1	No												Nuclear	Non-agriculture/business/service/middlemen		No	No	Yes	6	0			Yes	Annual	51000 - 100000	Yes	No								No		0	0
1500159	1	1500	4	1		51	Male	Class 0/ Illiterate	2		2	No												Extended nuclear	Day-labor (Agri)		No	No	Yes	7	0			Yes	Annual	10000 - 50000	Yes	No								No		0	0
1500159	1	1500	4	4		46	Female	Class 5	9		2	No												Extended nuclear	Day-labor (Agri)		No	No	Yes	7	0			Yes	Annual	10000 - 50000	Yes	No								No		0	0
1500159	1	1500	4	2		65	Female	Class 0/ Illiterate	10		3	No												Extended nuclear	Day-labor (Agri)		No	No	Yes	7	0			Yes	Annual	10000 - 50000	Yes	No								No		0	0
1500159	1	1500	4	3		14	Female	Class 6	8		1	No												Extended nuclear	Day-labor (Agri)		No	No	Yes	7	0			Yes	Annual	10000 - 50000	Yes	No								No		0	0
1500160	1	1500	4	1		55	Male	Class 5	2		2	No												Nuclear	Farming (Agriculture, livestock, fisheries)		No	No	Yes	3	0			No				Yes	1	1	0	0	0	26000 - 30000	Yes	No		0	0
1500160	1	1500	4	4		42	Female	Class 3	9		2	No												Nuclear	Farming (Agriculture, livestock, fisheries)		No	No	Yes	3	0			No				Yes	1	1	0	0	0	26000 - 30000	Yes	No		0	0
1500160	1	1500	4	3		22	Female	Bachelor (BA/Honors/Degree)	7		1	No												Nuclear	Farming (Agriculture, livestock, fisheries)		No	No	Yes	3	0			No				Yes	1	1	0	0	0	26000 - 30000	Yes	No		0	0
1500160	1	1500	4	3		16	Female	Class 9	8		2	No												Nuclear	Farming (Agriculture, livestock, fisheries)		No	No	Yes	3	0			No				Yes	1	1	0	0	0	26000 - 30000	Yes	No		0	0
1500161	1	1500	3	1		58	Male	Class 2	2		2	No												Nuclear	Day-labor (Agri)		No	No	Yes	2.5	0			No				No								No		0	0
1500161	1	1500	3	4		54	Female	Class 5	9		2	No												Nuclear	Day-labor (Agri)		No	No	Yes	2.5	0			No				No								No		0	0
1500161	1	1500	3	3		16	Female	Class 8	8		1	No												Nuclear	Day-labor (Agri)		No	No	Yes	2.5	0			No				No								No		0	0
15002038	1	1500	4	1		47	Male	Class 0/ Illiterate	1		2	No												Nuclear	Farming (Agriculture, livestock, fisheries)		No	No	Yes	3	0			No				Yes	2	0	1	0	0	5000 - 10000	Yes	Yes	0	0	1
15002038	1	1500	4	4		43	Female	Class 5	9		2	No												Nuclear	Farming (Agriculture, livestock, fisheries)		No	No	Yes	3	0			No				Yes	2	0	1	0	0	5000 - 10000	Yes	Yes	0	0	1
15002038	1	1500	4	3		17	Female	SSC	8		1	No												Nuclear	Farming (Agriculture, livestock, fisheries)		No	No	Yes	3	0			No				Yes	2	0	1	0	0	5000 - 10000	Yes	Yes	0	0	1
15002038	1	1500	4	3		13	Female	Class 9	8		1	No												Nuclear	Farming (Agriculture, livestock, fisheries)		No	No	Yes	3	0			No				Yes	2	0	1	0	0	5000 - 10000	Yes	Yes	0	0	1
15002039	1	1500	4	1		57	Male	Class 0/ Illiterate	2		2	No												Extended nuclear	Non-agriculture/business/service/middlemen		No	No	Yes	4	0			No				Yes	2	0	1	0	0	5000 - 10000	Yes	No		0	0
15002039	1	1500	4	4		53	Female	Class 0/ Illiterate	9		2	No												Extended nuclear	Non-agriculture/business/service/middlemen		No	No	Yes	4	0			No				Yes	2	0	1	0	0	5000 - 10000	Yes	No		0	0
15002039	1	1500	4	3		35	Male	SSC	7		2	No												Extended nuclear	Non-agriculture/business/service/middlemen		No	No	Yes	4	0			No				Yes	2	0	1	0	0	5000 - 10000	Yes	No		0	0
15002039	1	1500	4	3		25	Female	HSC	9		2	No												Extended nuclear	Non-agriculture/business/service/middlemen		No	No	Yes	4	0			No				Yes	2	0	1	0	0	5000 - 10000	Yes	No		0	0
15002040	1	1500	4	1		50	Male	Class 4	1		2	No												Nuclear	Farming (Agriculture, livestock, fisheries)		No	No	Yes	18	15	15	0	No				No								No		0	0
15002040	1	1500	4	4		40	Female	Class 7	9		2	No												Nuclear	Farming (Agriculture, livestock, fisheries)		No	No	Yes	18	15	15	0	No				No								No		0	0
15002040	1	1500	4	3		18	Male	HSC	8		1	No												Nuclear	Farming (Agriculture, livestock, fisheries)		No	No	Yes	18	15	15	0	No				No								No		0	0
15002040	1	1500	4	3		13	Male	Class 8	8		1	No												Nuclear	Farming (Agriculture, livestock, fisheries)		No	No	Yes	18	15	15	0	No				No								No		0	0
15002041	1	1500	6	1		60	Male	Class 2	1		2	No												Extended nuclear	Farming (Agriculture, livestock, fisheries)		No	No	Yes	19	12	12	0	No				Yes	2	0	1	0	0	=< 5000	Don't know/ Not sure	No		0	0
15002041	1	1500	6	4		50	Female	Class 1	9		2	No												Extended nuclear	Farming (Agriculture, livestock, fisheries)		No	No	Yes	19	12	12	0	No				Yes	2	0	1	0	0	=< 5000	Don't know/ Not sure	No		0	0
15002041	1	1500	6	3		17	Female	SSC	8		2	No												Extended nuclear	Farming (Agriculture, livestock, fisheries)		No	No	Yes	19	12	12	0	No				Yes	2	0	1	0	0	=< 5000	Don't know/ Not sure	No		0	0
15002041	1	1500	6	7		.60000002	Male	Class 0/ Illiterate	10		1	No												Extended nuclear	Farming (Agriculture, livestock, fisheries)		No	No	Yes	19	12	12	0	No				Yes	2	0	1	0	0	=< 5000	Don't know/ Not sure	No		0	0
15002041	1	1500	6	7		12	Male	Class 7	8		1	No												Extended nuclear	Farming (Agriculture, livestock, fisheries)		No	No	Yes	19	12	12	0	No				Yes	2	0	1	0	0	=< 5000	Don't know/ Not sure	No		0	0
15002041	1	1500	6	7		5	Female	Class 0/ Illiterate	10		1	No												Extended nuclear	Farming (Agriculture, livestock, fisheries)		No	No	Yes	19	12	12	0	No				Yes	2	0	1	0	0	=< 5000	Don't know/ Not sure	No		0	0
15002042	1	1500	5	1		55	Male	Class 0/ Illiterate	2		2	No												Joint family	Day-labor (Agri)		No	No	Yes	3	0			No				No								No		0	0
15002042	1	1500	5	4		53	Female	Class 6	9		2	No												Joint family	Day-labor (Agri)		No	No	Yes	3	0			No				No								No		0	0
15002042	1	1500	5	3		30	Male	SSC	7		2	No												Joint family	Day-labor (Agri)		No	No	Yes	3	0			No				No								No		0	0
15002042	1	1500	5	3		30	Female	SSC	9		2	No												Joint family	Day-labor (Agri)		No	No	Yes	3	0			No				No								No		0	0
15002042	1	1500	5	7		5	Male	Class 0/ Illiterate	8		1	No												Joint family	Day-labor (Agri)		No	No	Yes	3	0			No				No								No		0	0
15002045	1	1500	4	1		66	Male	Class 0/ Illiterate	2		2	No												Nuclear	Day-labor (Agri)		No	No	Yes	3	0			No				No								No		0	0
15002045	1	1500	4	4		30	Female	Class 5	9		2	No												Nuclear	Day-labor (Agri)		No	No	Yes	3	0			No				No								No		0	0
15002045	1	1500	4	3		12	Male	Class 5	4		1	No												Nuclear	Day-labor (Agri)		No	No	Yes	3	0			No				No								No		0	0
15002045	1	1500	4	3		7	Male	Class 1	8		1	No												Nuclear	Day-labor (Agri)		No	No	Yes	3	0			No				No								No		0	0
15002046	1	1500	4	1		40	Male	Class 0/ Illiterate	1		2	No												Nuclear	Farming (Agriculture, livestock, fisheries)		No	No	Yes	4	0			Yes	Seasonal	10000 - 50000	Yes	Yes	2	0	1	0	0	=< 5000	Yes	Yes	0	0	2
15002046	1	1500	4	4		35	Female	Class 5	9		2	No												Nuclear	Farming (Agriculture, livestock, fisheries)		No	No	Yes	4	0			Yes	Seasonal	10000 - 50000	Yes	Yes	2	0	1	0	0	=< 5000	Yes	Yes	0	0	2
15002046	1	1500	4	3		13	Female	Class 6	8		1	No												Nuclear	Farming (Agriculture, livestock, fisheries)		No	No	Yes	4	0			Yes	Seasonal	10000 - 50000	Yes	Yes	2	0	1	0	0	=< 5000	Yes	Yes	0	0	2
15002046	1	1500	4	3		5	Female	Class 1	8		1	No												Nuclear	Farming (Agriculture, livestock, fisheries)		No	No	Yes	4	0			Yes	Seasonal	10000 - 50000	Yes	Yes	2	0	1	0	0	=< 5000	Yes	Yes	0	0	2
15002047	1	1500	4	1		35	Male	Class 9	1		2	No												Nuclear	Farming (Agriculture, livestock, fisheries)		No	Yes	Yes	26	15	0	15	No				No								Yes	0	0	2
15002047	1	1500	4	4		23	Female	Class 5	9		2	No												Nuclear	Farming (Agriculture, livestock, fisheries)		No	Yes	Yes	26	15	0	15	No				No								Yes	0	0	2
15002047	1	1500	4	3		8	Female	Class 4	8		1	No												Nuclear	Farming (Agriculture, livestock, fisheries)		No	Yes	Yes	26	15	0	15	No				No								Yes	0	0	2
15002047	1	1500	4	3		5	Male	Class 1	8		1	No												Nuclear	Farming (Agriculture, livestock, fisheries)		No	Yes	Yes	26	15	0	15	No				No								Yes	0	0	2
15002048	1	1500	7	1		54	Male	Class 5	2		2	No												Joint family	Day-labor (Agri)		No	Yes	Yes	3	0			No				No								No		0	0
15002048	1	1500	7	4		45	Female	Class 5	9		2	No												Joint family	Day-labor (Agri)		No	Yes	Yes	3	0			No				No								No		0	0
15002048	1	1500	7	3		28	Male	SSC	4		2	No												Joint family	Day-labor (Agri)		No	Yes	Yes	3	0			No				No								No		0	0
15002048	1	1500	7	3		25	Female	SSC	9		2	No												Joint family	Day-labor (Agri)		No	Yes	Yes	3	0			No				No								No		0	0
15002048	1	1500	7	3		19	Male	SSC	7		2	No												Joint family	Day-labor (Agri)		No	Yes	Yes	3	0			No				No								No		0	0
15002048	1	1500	7	3		17	Female	SSC	9		2	No												Joint family	Day-labor (Agri)		No	Yes	Yes	3	0			No				No								No		0	0
15002048	1	1500	7	7		9	Male	Class 4	8		1	No												Joint family	Day-labor (Agri)		No	Yes	Yes	3	0			No				No								No		0	0
15002128	1	1500	3	1		50	Male	Class 0/ Illiterate	4		2	No												Nuclear	Non-agriculture/business/service/middlemen		No	No	Yes	4	0			No				No								No		0	0
15002128	1	1500	3	3		46	Female	Class 0/ Illiterate	9		2	No												Nuclear	Non-agriculture/business/service/middlemen		No	No	Yes	4	0			No				No								No		0	0
15002128	1	1500	3	3		24	Male	Class 8	7		1	No												Nuclear	Non-agriculture/business/service/middlemen		No	No	Yes	4	0			No				No								No		0	0
15002129	1	1500	6	1		50	Male	Class 9	6		2	No												Extended nuclear	Day-labor (non-agri)		No	No	Yes	1.5	0			No				No								No		0	0
15002129	1	1500	6	4		45	Female	Class 3	9		2	No												Extended nuclear	Day-labor (non-agri)		No	No	Yes	1.5	0			No				No								No		0	0
15002129	1	1500	6	3		25	Male	HSC	7		2	No												Extended nuclear	Day-labor (non-agri)		No	No	Yes	1.5	0			No				No								No		0	0
15002129	1	1500	6	3		23	Female	Class 5	7		2	No												Extended nuclear	Day-labor (non-agri)		No	No	Yes	1.5	0			No				No								No		0	0
15002129	1	1500	6	7		2	Male	Class 0/ Illiterate	10		1	No												Extended nuclear	Day-labor (non-agri)		No	No	Yes	1.5	0			No				No								No		0	0
15002129	1	1500	6	3		15	Male	Class 9	8		1	No												Extended nuclear	Day-labor (non-agri)		No	No	Yes	1.5	0			No				No								No		0	0
15002130	1	1500	5	1		32	Male	Class 9	1		2	No												Extended nuclear	Farming (Agriculture, livestock, fisheries)		No	No	Yes	35	25	25	0	No				Yes	2	0	1	0	0	5000 - 10000	Yes	Yes	0	0	1
15002130	1	1500	5	4		28	Female	Class 8	9		2	No												Extended nuclear	Farming (Agriculture, livestock, fisheries)		No	No	Yes	35	25	25	0	No				Yes	2	0	1	0	0	5000 - 10000	Yes	Yes	0	0	1
15002130	1	1500	5	2		68	Female	Class 0/ Illiterate	10		3	No												Extended nuclear	Farming (Agriculture, livestock, fisheries)		No	No	Yes	35	25	25	0	No				Yes	2	0	1	0	0	5000 - 10000	Yes	Yes	0	0	1
15002130	1	1500	5	3		14	Female	Class 8	8		1	No												Extended nuclear	Farming (Agriculture, livestock, fisheries)		No	No	Yes	35	25	25	0	No				Yes	2	0	1	0	0	5000 - 10000	Yes	Yes	0	0	1
15002130	1	1500	5	3		5	Male	Class 1	8		1	No												Extended nuclear	Farming (Agriculture, livestock, fisheries)		No	No	Yes	35	25	25	0	No				Yes	2	0	1	0	0	5000 - 10000	Yes	Yes	0	0	1
15002138	1	1500	8	1		55	Male	Class 1	2		2	Yes	0	0	0	0	0	0	0	1	0	0	0	Extended nuclear	Non-agriculture/business/service/middlemen		No	No	Yes	3	0			Yes	Annual	=< 10000	Yes	No								Yes	0	0	1
15002138	1	1500	8	4		50	Female	Class 0/ Illiterate	9		2	Yes	0	0	0	0	0	0	0	1	0	0	0	Extended nuclear	Non-agriculture/business/service/middlemen		No	No	Yes	3	0			Yes	Annual	=< 10000	Yes	No								Yes	0	0	1
15002138	1	1500	8	3		30	Male	Class 5	7		2	Yes	0	0	0	0	0	0	0	1	0	0	0	Extended nuclear	Non-agriculture/business/service/middlemen		No	No	Yes	3	0			Yes	Annual	=< 10000	Yes	No								Yes	0	0	1
15002138	1	1500	8	3		38	Female	Class 7	7		2	Yes	0	0	0	0	0	0	0	1	0	0	0	Extended nuclear	Non-agriculture/business/service/middlemen		No	No	Yes	3	0			Yes	Annual	=< 10000	Yes	No								Yes	0	0	1
15002138	1	1500	8	7		16	Male	Class 8	8		1	Yes	0	0	0	0	0	0	0	1	0	0	0	Extended nuclear	Non-agriculture/business/service/middlemen		No	No	Yes	3	0			Yes	Annual	=< 10000	Yes	No								Yes	0	0	1
15002138	1	1500	8	7		7	Male	Class 1	8		1	Yes	0	0	0	0	0	0	0	1	0	0	0	Extended nuclear	Non-agriculture/business/service/middlemen		No	No	Yes	3	0			Yes	Annual	=< 10000	Yes	No								Yes	0	0	1
15002138	1	1500	8	7		13	Male	Class 6	8		1	Yes	0	0	0	0	0	0	0	1	0	0	0	Extended nuclear	Non-agriculture/business/service/middlemen		No	No	Yes	3	0			Yes	Annual	=< 10000	Yes	No								Yes	0	0	1
15002138	1	1500	8	7		10	Male	Class 5	8		1	Yes	0	0	0	0	0	0	0	1	0	0	0	Extended nuclear	Non-agriculture/business/service/middlemen		No	No	Yes	3	0			Yes	Annual	=< 10000	Yes	No								Yes	0	0	1
15002139	1	1500	4	1		38	Male	SSC	3		2	Yes	0	0	1	0	0	0	0	0	0	0	0	Nuclear	Non-agriculture/business/service/middlemen		No	No	Yes	4.5	0			Yes	Annual	=< 10000	Yes	No								No		0	0
15002139	1	1500	4	4		34	Female	Class 8	9		2	Yes	0	0	1	0	0	0	0	0	0	0	0	Nuclear	Non-agriculture/business/service/middlemen		No	No	Yes	4.5	0			Yes	Annual	=< 10000	Yes	No								No		0	0
15002139	1	1500	4	3		9	Female	Class 3	8		1	Yes	0	0	1	0	0	0	0	0	0	0	0	Nuclear	Non-agriculture/business/service/middlemen		No	No	Yes	4.5	0			Yes	Annual	=< 10000	Yes	No								No		0	0
15002139	1	1500	4	3		9	Male	Class 3	8		1	Yes	0	0	1	0	0	0	0	0	0	0	0	Nuclear	Non-agriculture/business/service/middlemen		No	No	Yes	4.5	0			Yes	Annual	=< 10000	Yes	No								No		0	0
15002140	1	1500	5	1		35	Male	Class 0/ Illiterate	2		2	No												Nuclear	Day-labor (Agri)		No	No	Yes	3	0			No				No								Yes	0	0	1
15002140	1	1500	5	4		30	Female	Class 6	9		2	No												Nuclear	Day-labor (Agri)		No	No	Yes	3	0			No				No								Yes	0	0	1
15002140	1	1500	5	3		13	Female	Class 7	8		1	No												Nuclear	Day-labor (Agri)		No	No	Yes	3	0			No				No								Yes	0	0	1
15002140	1	1500	5	3		12	Female	Class 6	8		1	No												Nuclear	Day-labor (Agri)		No	No	Yes	3	0			No				No								Yes	0	0	1
15002140	1	1500	5	3		7	Female	Class 1	8		1	No												Nuclear	Day-labor (Agri)		No	No	Yes	3	0			No				No								Yes	0	0	1
15002141	1	1500	4	1		53	Male	Class 3	1		2	No												Nuclear	Farming (Agriculture, livestock, fisheries)		No	No	Yes	20	12	0	12	Yes	Seasonal	10000 - 50000	Yes	No								Yes	0	0	2
15002141	1	1500	4	4		45	Female	Class 0/ Illiterate	9		2	No												Nuclear	Farming (Agriculture, livestock, fisheries)		No	No	Yes	20	12	0	12	Yes	Seasonal	10000 - 50000	Yes	No								Yes	0	0	2
15002141	1	1500	4	3		19	Male	SSC	7		1	No												Nuclear	Farming (Agriculture, livestock, fisheries)		No	No	Yes	20	12	0	12	Yes	Seasonal	10000 - 50000	Yes	No								Yes	0	0	2
15002141	1	1500	4	3		17	Male	Class 6	4		1	No												Nuclear	Farming (Agriculture, livestock, fisheries)		No	No	Yes	20	12	0	12	Yes	Seasonal	10000 - 50000	Yes	No								Yes	0	0	2
1500240	1	1500	3	1		53	Male	Class 3	2		2	No												Nuclear	Day-labor (Agri)		No	No	Yes	35	25	25	0	No				No								Yes	0	0	1
1500240	1	1500	3	4		47	Female	Class 5	9		2	No												Nuclear	Day-labor (Agri)		No	No	Yes	35	25	25	0	No				No								Yes	0	0	1
1500240	1	1500	3	3		9	Female	Class 6	8		1	No												Nuclear	Day-labor (Agri)		No	No	Yes	35	25	25	0	No				No								Yes	0	0	1
1500241	1	1500	4	1		55	Male	SSC	2		2	No												Extended nuclear	Day-labor (Agri)		No	No	Yes	10	0			No				Yes	2	0	1	0	0	5000 - 10000	Yes	No		0	0
1500241	1	1500	4	4		48	Female	Class 0/ Illiterate	9		2	No												Extended nuclear	Day-labor (Agri)		No	No	Yes	10	0			No				Yes	2	0	1	0	0	5000 - 10000	Yes	No		0	0
1500241	1	1500	4	3		20	Male	SSC	4		1	No												Extended nuclear	Day-labor (Agri)		No	No	Yes	10	0			No				Yes	2	0	1	0	0	5000 - 10000	Yes	No		0	0
1500241	1	1500	4	2		85	Female	Class 0/ Illiterate	9		2	No												Extended nuclear	Day-labor (Agri)		No	No	Yes	10	0			No				Yes	2	0	1	0	0	5000 - 10000	Yes	No		0	0
1500242	1	1500	3	1		45	Male	Class 0/ Illiterate	2		2	No												Nuclear	Day-labor (Agri)		No	No	Yes	4	0			Yes	Annual	10000 - 50000	Yes	No								No		0	0
1500242	1	1500	3	4		37	Female	Class 8	3		2	No												Nuclear	Day-labor (Agri)		No	No	Yes	4	0			Yes	Annual	10000 - 50000	Yes	No								No		0	0
1500242	1	1500	3	3		18	Male	SSC	8		1	No												Nuclear	Day-labor (Agri)		No	No	Yes	4	0			Yes	Annual	10000 - 50000	Yes	No								No		0	0
1500249	1	1500	3	1		60	Male	Class 0/ Illiterate	2		2	No												Nuclear	Day-labor (Agri)		No	No	Yes	6	0			No				No								No		0	0
1500249	1	1500	3	4		46	Female	Class 0/ Illiterate	9		2	No												Nuclear	Day-labor (Agri)		No	No	Yes	6	0			No				No								No		0	0
1500249	1	1500	3	3		22	Male	HSC	8		1	No												Nuclear	Day-labor (Agri)		No	No	Yes	6	0			No				No								No		0	0
1500250	1	1500	3	1		42	Male	Class 7	2		2	No												Nuclear	Day-labor (Agri)		No	No	Yes	3	0			No				Yes	2	0	1	0	0	5000 - 10000	Yes	Yes	0	0	1
1500250	1	1500	3	4		37	Female	Class 5	9		2	No												Nuclear	Day-labor (Agri)		No	No	Yes	3	0			No				Yes	2	0	1	0	0	5000 - 10000	Yes	Yes	0	0	1
1500250	1	1500	3	3		19	Male	HSC	8		1	No												Nuclear	Day-labor (Agri)		No	No	Yes	3	0			No				Yes	2	0	1	0	0	5000 - 10000	Yes	Yes	0	0	1
1500251	1	1500	4	1		40	Male	Class 5	2		2	No												Nuclear	Day-labor (Agri)		No	Yes	Yes	4	0			Yes	Seasonal	51000 - 100000	Yes	Yes	2	0	1	0	0	=< 5000	Yes	Yes	0	0	1
1500251	1	1500	4	4		37	Female	Class 6	9		2	No												Nuclear	Day-labor (Agri)		No	Yes	Yes	4	0			Yes	Seasonal	51000 - 100000	Yes	Yes	2	0	1	0	0	=< 5000	Yes	Yes	0	0	1
1500251	1	1500	4	3		15	Male	Class 9	8		1	No												Nuclear	Day-labor (Agri)		No	Yes	Yes	4	0			Yes	Seasonal	51000 - 100000	Yes	Yes	2	0	1	0	0	=< 5000	Yes	Yes	0	0	1
1500251	1	1500	4	3		6	Male	Class 1	8		1	No												Nuclear	Day-labor (Agri)		No	Yes	Yes	4	0			Yes	Seasonal	51000 - 100000	Yes	Yes	2	0	1	0	0	=< 5000	Yes	Yes	0	0	1
1500449	1	1500	6	1		63	Male	Class 0/ Illiterate	2		2	Yes	0	0	1	0	0	0	0	0	0	0	0	Joint family	Day-labor (non-agri)		No	No	Yes	13	0			No				Yes	2	0	1	0	0	5000 - 10000	Yes	No		0	0
1500449	1	1500	6	4		62	Female	Class 0/ Illiterate	10		2	Yes	0	0	1	0	0	0	0	0	0	0	0	Joint family	Day-labor (non-agri)		No	No	Yes	13	0			No				Yes	2	0	1	0	0	5000 - 10000	Yes	No		0	0
1500449	1	1500	6	3		39	Male	Class 8	10		2	Yes	0	0	1	0	0	0	0	0	0	0	0	Joint family	Day-labor (non-agri)		No	No	Yes	13	0			No				Yes	2	0	1	0	0	5000 - 10000	Yes	No		0	0
1500449	1	1500	6	3		33	Female	Class 1	9		2	Yes	0	0	1	0	0	0	0	0	0	0	0	Joint family	Day-labor (non-agri)		No	No	Yes	13	0			No				Yes	2	0	1	0	0	5000 - 10000	Yes	No		0	0
1500449	1	1500	6	7		13	Female	Class 7	8		1	Yes	0	0	1	0	0	0	0	0	0	0	0	Joint family	Day-labor (non-agri)		No	No	Yes	13	0			No				Yes	2	0	1	0	0	5000 - 10000	Yes	No		0	0
1500449	1	1500	6	7		11	Male	Class 6	8		1	Yes	0	0	1	0	0	0	0	0	0	0	0	Joint family	Day-labor (non-agri)		No	No	Yes	13	0			No				Yes	2	0	1	0	0	5000 - 10000	Yes	No		0	0
1500450	1	1500	3	1		34	Male	Class 8	2		2	Yes	1	0	0	0	0	0	0	0	0	0	0	Nuclear	Day-labor (Agri)		No	No	Yes	2.5	0			No				No								No		0	0
1500450	1	1500	3	4		25	Female	Class 9	9		2	Yes	1	0	0	0	0	0	0	0	0	0	0	Nuclear	Day-labor (Agri)		No	No	Yes	2.5	0			No				No								No		0	0
1500450	1	1500	3	3		5	Female	Class 0/ Illiterate	10		1	Yes	1	0	0	0	0	0	0	0	0	0	0	Nuclear	Day-labor (Agri)		No	No	Yes	2.5	0			No				No								No		0	0
1500451	1	1500	2	1		54	Male	Class 0/ Illiterate	2		2	No												Nuclear	Day-labor (Agri)		No	No	Yes	7	0			No				No								No		0	0
1500451	1	1500	2	4		52	Female	Class 6	9		2	No												Nuclear	Day-labor (Agri)		No	No	Yes	7	0			No				No								No		0	0
1500458	1	1500	4	1		43	Male	Class 5	2		2	Yes	0	0	0	1	0	0	0	0	0	0	0	Extended nuclear	Day-labor (Agri)		No	No	Yes	20	12	12	0	No				Yes	2	0	1	0	0	5000 - 10000	Yes	No		0	0
1500458	1	1500	4	4		37	Female	Class 8	9		2	Yes	0	0	0	1	0	0	0	0	0	0	0	Extended nuclear	Day-labor (Agri)		No	No	Yes	20	12	12	0	No				Yes	2	0	1	0	0	5000 - 10000	Yes	No		0	0
1500458	1	1500	4	3		17	Male	Class 9	8		1	Yes	0	0	0	1	0	0	0	0	0	0	0	Extended nuclear	Day-labor (Agri)		No	No	Yes	20	12	12	0	No				Yes	2	0	1	0	0	5000 - 10000	Yes	No		0	0
1500458	1	1500	4	2		75	Male	Class 0/ Illiterate	10		3	Yes	0	0	0	1	0	0	0	0	0	0	0	Extended nuclear	Day-labor (Agri)		No	No	Yes	20	12	12	0	No				Yes	2	0	1	0	0	5000 - 10000	Yes	No		0	0
1500459	1	1500	4	1		35	Male	Class 5	2		2	No												Nuclear	Day-labor (Agri)		No	No	Yes	5	0			No				No								No		0	0
1500459	1	1500	4	4		30	Female	Class 9	9		2	No												Nuclear	Day-labor (Agri)		No	No	Yes	5	0			No				No								No		0	0
1500459	1	1500	4	3		8	Female	Class 1	8		1	No												Nuclear	Day-labor (Agri)		No	No	Yes	5	0			No				No								No		0	0
1500459	1	1500	4	3		5	Female	Class 0/ Illiterate	10		1	No												Nuclear	Day-labor (Agri)		No	No	Yes	5	0			No				No								No		0	0
1500460	1	1500	4	1		35	Male	Class 5	2		2	No												Nuclear	Day-labor (Agri)		No	No	Yes	3	0			No				No								No		0	0
1500460	1	1500	4	1		28	Female	Class 6	9		2	No												Nuclear	Day-labor (Agri)		No	No	Yes	3	0			No				No								No		0	0
1500460	1	1500	4	3		7	Male	Class 1	8		1	No												Nuclear	Day-labor (Agri)		No	No	Yes	3	0			No				No								No		0	0
1500460	1	1500	4	3		5	Male	Class 0/ Illiterate	10		1	No												Nuclear	Day-labor (Agri)		No	No	Yes	3	0			No				No								No		0	0
1500461	1	1500	3	1		55	Male	Class 0/ Illiterate	2		2	No												Nuclear	Day-labor (Agri)		No	Yes	Yes	10	0			No				No								No		0	0
1500461	1	1500	3	4		58	Female	Class 0/ Illiterate	9		2	No												Nuclear	Day-labor (Agri)		No	Yes	Yes	10	0			No				No								No		0	0
1500461	1	1500	3	3		17	Male	Class 9	8		1	No												Nuclear	Day-labor (Agri)		No	Yes	Yes	10	0			No				No								No		0	0
1500849	1	1500	3	1		32	Male	Class 9	6		2	No												Nuclear	Non-agriculture/business/service/middlemen		No	No	Yes	7	0			Yes	Annual	51000 - 100000	Yes	No								No		0	0
1500849	1	1500	3	4		26	Female	HSC	9		2	No												Nuclear	Non-agriculture/business/service/middlemen		No	No	Yes	7	0			Yes	Annual	51000 - 100000	Yes	No								No		0	0
1500849	1	1500	3	3		4	Male	Class 0/ Illiterate	10		1	No												Nuclear	Non-agriculture/business/service/middlemen		No	No	Yes	7	0			Yes	Annual	51000 - 100000	Yes	No								No		0	0
1500850	1	1500	2	1		62	Male	Class 1	2		2	No												Nuclear	Day-labor (Agri)		No	No	Yes	6	0			No				No								No		0	0
1500850	1	1500	2	1		48	Female	Class 2	9		2	No												Nuclear	Day-labor (Agri)		No	No	Yes	6	0			No				No								No		0	0
1500851	1	1500	5	1		55	Male	Class 0/ Illiterate	2		2	Yes	0	0	1	0	0	0	0	0	0	0	0	Joint family	Day-labor (Agri)		No	No	Yes	3	0			No				No								No		0	0
1500851	1	1500	5	4		48	Female	Class 3	9		2	Yes	0	0	1	0	0	0	0	0	0	0	0	Joint family	Day-labor (Agri)		No	No	Yes	3	0			No				No								No		0	0
1500851	1	1500	5	3		25	Male	Class 5	2		2	Yes	0	0	1	0	0	0	0	0	0	0	0	Joint family	Day-labor (Agri)		No	No	Yes	3	0			No				No								No		0	0
1500851	1	1500	5	3		19	Female	HSC	9		2	Yes	0	0	1	0	0	0	0	0	0	0	0	Joint family	Day-labor (Agri)		No	No	Yes	3	0			No				No								No		0	0
1500851	1	1500	5	7		.33000001	Male	Class 0/ Illiterate	10		1	Yes	0	0	1	0	0	0	0	0	0	0	0	Joint family	Day-labor (Agri)		No	No	Yes	3	0			No				No								No		0	0
1500852	1	1500	5	1		38	Male	Class 3	6		2	No												Nuclear	Non-agriculture/business/service/middlemen		No	Yes	Yes	6	0			Yes	Annual	101000 - 200000	Yes	No								No		0	0
1500852	1	1500	5	4		29	Female	Class 9	9		2	No												Nuclear	Non-agriculture/business/service/middlemen		No	Yes	Yes	6	0			Yes	Annual	101000 - 200000	Yes	No								No		0	0
1500852	1	1500	5	3		12	Male	Class 5	8		1	No												Nuclear	Non-agriculture/business/service/middlemen		No	Yes	Yes	6	0			Yes	Annual	101000 - 200000	Yes	No								No		0	0
1500852	1	1500	5	3		9	Male	Class 3	8		1	No												Nuclear	Non-agriculture/business/service/middlemen		No	Yes	Yes	6	0			Yes	Annual	101000 - 200000	Yes	No								No		0	0
1500852	1	1500	5	3		6	Male	Class 1	8		1	No												Nuclear	Non-agriculture/business/service/middlemen		No	Yes	Yes	6	0			Yes	Annual	101000 - 200000	Yes	No								No		0	0
1500861	1	1500	4	1		65	Male	Class 2	2		2	No												Nuclear	Day-labor (Agri)		No	No	Yes	2	0			No				No								No		0	0
1500861	1	1500	4	4		40	Female	Class 6	9		2	No												Nuclear	Day-labor (Agri)		No	No	Yes	2	0			No				No								No		0	0
1500861	1	1500	4	3		16	Male	Class 8	8		1	No												Nuclear	Day-labor (Agri)		No	No	Yes	2	0			No				No								No		0	0
1500861	1	1500	4	3		4	Male	Class 0/ Illiterate	10		1	No												Nuclear	Day-labor (Agri)		No	No	Yes	2	0			No				No								No		0	0
1500862	1	1500	4	1		45	Male	Class 1	7		2	No												Joint family	Non-agriculture/business/service/middlemen		No	No	Yes	28	20	20	0	Yes	Annual	101000 - 200000	Yes	No								No		0	0
1500862	1	1500	4	4		42	Female	Class 1	9		2	No												Joint family	Non-agriculture/business/service/middlemen		No	No	Yes	28	20	20	0	Yes	Annual	101000 - 200000	Yes	No								No		0	0
1500862	1	1500	4	3		20	Male	SSC	6		2	No												Joint family	Non-agriculture/business/service/middlemen		No	No	Yes	28	20	20	0	Yes	Annual	101000 - 200000	Yes	No								No		0	0
1500862	1	1500	4	3		18	Female	SSC	9		2	No												Joint family	Non-agriculture/business/service/middlemen		No	No	Yes	28	20	20	0	Yes	Annual	101000 - 200000	Yes	No								No		0	0
1500863	1	1500	5	1		60	Male	Class 1	2		2	No												Joint family	Non-agriculture/business/service/middlemen		No	No	Yes	3	0			No				No								No		0	0
1500863	1	1500	5	4		55	Female	Class 5	9		2	No												Joint family	Non-agriculture/business/service/middlemen		No	No	Yes	3	0			No				No								No		0	0
1500863	1	1500	5	3		25	Male	Bachelor (BA/Honors/Degree)	7		2	No												Joint family	Non-agriculture/business/service/middlemen		No	No	Yes	3	0			No				No								No		0	0
1500863	1	1500	5	3		23	Female	HSC	8		2	No												Joint family	Non-agriculture/business/service/middlemen		No	No	Yes	3	0			No				No								No		0	0
1500863	1	1500	5	3		27	Female	Master's	7		1	No												Joint family	Non-agriculture/business/service/middlemen		No	No	Yes	3	0			No				No								No		0	0
1500938	1	1500	5	1		60	Male	Class 0/ Illiterate	1		2	No												Extended nuclear	Farming (Agriculture, livestock, fisheries)		Yes	No	Yes	240	216	216	0	Yes	Annual	101000 - 200000	Yes	No								Yes	0	0	1
1500938	1	1500	5	3		30	Male	SSC	4		2	No												Extended nuclear	Farming (Agriculture, livestock, fisheries)		Yes	No	Yes	240	216	216	0	Yes	Annual	101000 - 200000	Yes	No								Yes	0	0	1
1500938	1	1500	5	3		25	Female	Class 8	9		2	No												Extended nuclear	Farming (Agriculture, livestock, fisheries)		Yes	No	Yes	240	216	216	0	Yes	Annual	101000 - 200000	Yes	No								Yes	0	0	1
1500938	1	1500	5	7		6	Male	Class 1	8		1	No												Extended nuclear	Farming (Agriculture, livestock, fisheries)		Yes	No	Yes	240	216	216	0	Yes	Annual	101000 - 200000	Yes	No								Yes	0	0	1
1500938	1	1500	5	3		25	Male	Bachelor (BA/Honors/Degree)	6		1	No												Extended nuclear	Farming (Agriculture, livestock, fisheries)		Yes	No	Yes	240	216	216	0	Yes	Annual	101000 - 200000	Yes	No								Yes	0	0	1
1500939	1	1500	3	1		60	Male	Class 3	2		2	No												Nuclear	Day-labor (Agri)		No	No	Yes	20	10	10	0	Yes	Annual	10000 - 50000	Yes	Yes	3	0	0	1	0	=< 5000	Yes	No		0	0
1500939	1	1500	3	4		50	Female	Class 0/ Illiterate	9		2	No												Nuclear	Day-labor (Agri)		No	No	Yes	20	10	10	0	Yes	Annual	10000 - 50000	Yes	Yes	3	0	0	1	0	=< 5000	Yes	No		0	0
1500939	1	1500	3	3		19	Male	SSC	8		1	No												Nuclear	Day-labor (Agri)		No	No	Yes	20	10	10	0	Yes	Annual	10000 - 50000	Yes	Yes	3	0	0	1	0	=< 5000	Yes	No		0	0
1500940	1	1500	5	1		45	Male	Class 0/ Illiterate	2		2	Yes	0	0	0	0	1	0	0	0	0	0	0	Extended nuclear	Day-labor (Agri)		No	No	Yes	3	0			Yes	Seasonal	10000 - 50000	Don't know/ Not sure	Yes	1 3	1	0	1	0	=< 5000	Yes	No		0	0
1500940	1	1500	5	4		42	Female	Class 0/ Illiterate	2		2	Yes	0	0	0	0	1	0	0	0	0	0	0	Extended nuclear	Day-labor (Agri)		No	No	Yes	3	0			Yes	Seasonal	10000 - 50000	Don't know/ Not sure	Yes	1 3	1	0	1	0	=< 5000	Yes	No		0	0
1500940	1	1500	5	3		22	Female	Class 9	8		1	Yes	0	0	0	0	1	0	0	0	0	0	0	Extended nuclear	Day-labor (Agri)		No	No	Yes	3	0			Yes	Seasonal	10000 - 50000	Don't know/ Not sure	Yes	1 3	1	0	1	0	=< 5000	Yes	No		0	0
1500940	1	1500	5	3		3	Male	Class 0/ Illiterate	10		1	Yes	0	0	0	0	1	0	0	0	0	0	0	Extended nuclear	Day-labor (Agri)		No	No	Yes	3	0			Yes	Seasonal	10000 - 50000	Don't know/ Not sure	Yes	1 3	1	0	1	0	=< 5000	Yes	No		0	0
1500940	1	1500	5	2		60	Female	Class 0/ Illiterate	10		3	Yes	0	0	0	0	1	0	0	0	0	0	0	Extended nuclear	Day-labor (Agri)		No	No	Yes	3	0			Yes	Seasonal	10000 - 50000	Don't know/ Not sure	Yes	1 3	1	0	1	0	=< 5000	Yes	No		0	0
1500947	1	1500	5	1		42	Male	Class 0/ Illiterate	2		2	No												Nuclear	Day-labor (Agri)		No	No	Yes	14	0			No				Yes	3	0	0	1	0	=< 5000	Yes	No		0	0
1500947	1	1500	5	4		38	Female	Class 0/ Illiterate	9		2	No												Nuclear	Day-labor (Agri)		No	No	Yes	14	0			No				Yes	3	0	0	1	0	=< 5000	Yes	No		0	0
1500947	1	1500	5	3		20	Male	SSC	2		1	No												Nuclear	Day-labor (Agri)		No	No	Yes	14	0			No				Yes	3	0	0	1	0	=< 5000	Yes	No		0	0
1500947	1	1500	5	3		18	Male	SSC	8		1	No												Nuclear	Day-labor (Agri)		No	No	Yes	14	0			No				Yes	3	0	0	1	0	=< 5000	Yes	No		0	0
1500947	1	1500	5	3		11	Female	Class 5	8		1	No												Nuclear	Day-labor (Agri)		No	No	Yes	14	0			No				Yes	3	0	0	1	0	=< 5000	Yes	No		0	0
1500948	1	1500	3	1		55	Male	Class 5	6		2	No												Nuclear	Non-agriculture/business/service/middlemen		No	No	Yes	27	24	24	0	Yes	Annual	=< 10000	Yes	Yes	3	0	0	1	0	=< 5000	Yes	No		0	0
1500948	1	1500	3	4		45	Female	Class 3	9		2	No												Nuclear	Non-agriculture/business/service/middlemen		No	No	Yes	27	24	24	0	Yes	Annual	=< 10000	Yes	Yes	3	0	0	1	0	=< 5000	Yes	No		0	0
1500948	1	1500	3	3		15	Male	Class 9	8		1	No												Nuclear	Non-agriculture/business/service/middlemen		No	No	Yes	27	24	24	0	Yes	Annual	=< 10000	Yes	Yes	3	0	0	1	0	=< 5000	Yes	No		0	0
1500949	1	1500	5	1		38	Male	SSC	2		2	Yes	0	0	0	0	1	0	0	0	0	0	0	Extended nuclear	Day-labor (Agri)		No	Yes	Yes	28	24	24	0	No				Yes	2	0	1	0	0	5000 - 10000	Yes	No		0	0
1500949	1	1500	5	4		30	Female	Class 8	9		2	Yes	0	0	0	0	1	0	0	0	0	0	0	Extended nuclear	Day-labor (Agri)		No	Yes	Yes	28	24	24	0	No				Yes	2	0	1	0	0	5000 - 10000	Yes	No		0	0
1500949	1	1500	5	3		13	Female	Class 8	8		1	Yes	0	0	0	0	1	0	0	0	0	0	0	Extended nuclear	Day-labor (Agri)		No	Yes	Yes	28	24	24	0	No				Yes	2	0	1	0	0	5000 - 10000	Yes	No		0	0
1500949	1	1500	5	3		6	Male	Class 1	8		1	Yes	0	0	0	0	1	0	0	0	0	0	0	Extended nuclear	Day-labor (Agri)		No	Yes	Yes	28	24	24	0	No				Yes	2	0	1	0	0	5000 - 10000	Yes	No		0	0
1500949	1	1500	5	2		65	Female	Class 0/ Illiterate	10		3	Yes	0	0	0	0	1	0	0	0	0	0	0	Extended nuclear	Day-labor (Agri)		No	Yes	Yes	28	24	24	0	No				Yes	2	0	1	0	0	5000 - 10000	Yes	No		0	0
1600129	1	1600	3	1		45	Male	Class 0/ Illiterate	2		2	No												Nuclear	Day-labor (Agri)		No	No	Yes	3	0			No				No								No		0	0
1600129	1	1600	3	4		35	Female	Class 8	2		2	No												Nuclear	Day-labor (Agri)		No	No	Yes	3	0			No				No								No		0	0
1600129	1	1600	3	3		13	Female	Class 5	8		1	No												Nuclear	Day-labor (Agri)		No	No	Yes	3	0			No				No								No		0	0
1600130	1	1600	5	1		50	Male	Class 0/ Illiterate	1		2	No												Nuclear	Farming (Agriculture, livestock, fisheries)		No	No	Yes	154	150	50	100	No				No								Yes	0	0	1
1600130	1	1600	5	4		30	Female	Class 5	9		2	No												Nuclear	Farming (Agriculture, livestock, fisheries)		No	No	Yes	154	150	50	100	No				No								Yes	0	0	1
1600130	1	1600	5	3		10	Female	Class 4	8		1	No												Nuclear	Farming (Agriculture, livestock, fisheries)		No	No	Yes	154	150	50	100	No				No								Yes	0	0	1
1600130	1	1600	5	3		5	Male	Class 0/ Illiterate	10		1	No												Nuclear	Farming (Agriculture, livestock, fisheries)		No	No	Yes	154	150	50	100	No				No								Yes	0	0	1
1600130	1	1600	5	3		2	Female	Class 0/ Illiterate	10		1	No												Nuclear	Farming (Agriculture, livestock, fisheries)		No	No	Yes	154	150	50	100	No				No								Yes	0	0	1
1600131	1	1600	2	1		28	Male	Class 1	2		2	No												Nuclear	Day-labor (Agri)		No	No	Yes	1.5	0			No				No								No		0	0
1600131	1	1600	2	4		25	Female	Class 1	2		2	No												Nuclear	Day-labor (Agri)		No	No	Yes	1.5	0			No				No								No		0	0
1600132	1	1600	4	1		40	Male	Class 5	1		2	Yes	0	1	0	0	0	0	0	0	0	0	0	Nuclear	Farming (Agriculture, livestock, fisheries)		No	Yes	Yes	2.5	0			Yes	Seasonal	10000 - 50000	Yes	No								No		0	0
1600132	1	1600	4	4		35	Female	Class 5	9		2	Yes	0	1	0	0	0	0	0	0	0	0	0	Nuclear	Farming (Agriculture, livestock, fisheries)		No	Yes	Yes	2.5	0			Yes	Seasonal	10000 - 50000	Yes	No								No		0	0
1600132	1	1600	4	3		14	Female	Class 7	8		1	Yes	0	1	0	0	0	0	0	0	0	0	0	Nuclear	Farming (Agriculture, livestock, fisheries)		No	Yes	Yes	2.5	0			Yes	Seasonal	10000 - 50000	Yes	No								No		0	0
1600132	1	1600	4	3		9	Female	Class 1	8		1	Yes	0	1	0	0	0	0	0	0	0	0	0	Nuclear	Farming (Agriculture, livestock, fisheries)		No	Yes	Yes	2.5	0			Yes	Seasonal	10000 - 50000	Yes	No								No		0	0
16002014	1	1600	6	3		22	Male	Class 5	1		2	No												Extended nuclear	Day-labor (Agri)		No	No	Yes	10	0			No				No								Yes	0	0	1
16002014	1	1600	6	3		18	Female	SSC	9		2	No												Extended nuclear	Day-labor (Agri)		No	No	Yes	10	0			No				No								Yes	0	0	1
16002014	1	1600	6	1		45	Male	Class 0/ Illiterate	1		2	No												Extended nuclear	Day-labor (Agri)		No	No	Yes	10	0			No				No								Yes	0	0	1
16002014	1	1600	6	4		40	Female	Class 3	2		2	No												Extended nuclear	Day-labor (Agri)		No	No	Yes	10	0			No				No								Yes	0	0	1
16002014	1	1600	6	3		18	Male	Class 6	2		1	No												Extended nuclear	Day-labor (Agri)		No	No	Yes	10	0			No				No								Yes	0	0	1
16002014	1	1600	6	2		76	Female	Class 0/ Illiterate	9		3	No												Extended nuclear	Day-labor (Agri)		No	No	Yes	10	0			No				No								Yes	0	0	1
16002015	1	1600	4	1		25	Male	Class 5	2		2	No												Nuclear	Day-labor (Agri)		No	No	No	0	0			No				No								No		0	0
16002015	1	1600	4	4		23	Female	Class 8	9		2	No												Nuclear	Day-labor (Agri)		No	No	No	0	0			No				No								No		0	0
16002015	1	1600	4	3		6	Male	Class 1	8		1	No												Nuclear	Day-labor (Agri)		No	No	No	0	0			No				No								No		0	0
16002015	1	1600	4	3		5	Male	Class 1	8		1	No												Nuclear	Day-labor (Agri)		No	No	No	0	0			No				No								No		0	0
16002019	1	1600	4	1		28	Male	Class 4	2		2	No												Nuclear	Day-labor (Agri)		No	No	Yes	3	0			No				No								No		0	0
16002019	1	1600	4	4		25	Female	Class 4	9		2	No												Nuclear	Day-labor (Agri)		No	No	Yes	3	0			No				No								No		0	0
16002019	1	1600	4	3		8	Female	Class 2	8		1	No												Nuclear	Day-labor (Agri)		No	No	Yes	3	0			No				No								No		0	0
16002019	1	1600	4	3		6	Male	Class 1	8		1	No												Nuclear	Day-labor (Agri)		No	No	Yes	3	0			No				No								No		0	0
16002020	1	1600	2	1		60	Male	Class 0/ Illiterate	1		2	No												Nuclear	Farming (Agriculture, livestock, fisheries)		No	No	No	0	0			No				No								No		0	0
16002020	1	1600	2	4		50	Female	Class 0/ Illiterate	9		2	No												Nuclear	Farming (Agriculture, livestock, fisheries)		No	No	No	0	0			No				No								No		0	0
16002111	1	1600	7	1		26	Male	Class 0/ Illiterate	6		2	Yes	0	0	0	0	0	1	0	0	0	0	0	Extended nuclear	Non-agriculture/business/service/middlemen		No	No	Yes	6	0			Yes	Annual	101000 - 200000	Yes	No								No		0	0
16002111	1	1600	7	4		24	Female	Class 5	9		2	Yes	0	0	0	0	0	1	0	0	0	0	0	Extended nuclear	Non-agriculture/business/service/middlemen		No	No	Yes	6	0			Yes	Annual	101000 - 200000	Yes	No								No		0	0
16002111	1	1600	7	3		5	Female	Class 1	8		1	Yes	0	0	0	0	0	1	0	0	0	0	0	Extended nuclear	Non-agriculture/business/service/middlemen		No	No	Yes	6	0			Yes	Annual	101000 - 200000	Yes	No								No		0	0
16002111	1	1600	7	3		2.5	Male	Class 0/ Illiterate	10		1	Yes	0	0	0	0	0	1	0	0	0	0	0	Extended nuclear	Non-agriculture/business/service/middlemen		No	No	Yes	6	0			Yes	Annual	101000 - 200000	Yes	No								No		0	0
16002111	1	1600	7	3		.5	Female	Class 0/ Illiterate	10		1	Yes	0	0	0	0	0	1	0	0	0	0	0	Extended nuclear	Non-agriculture/business/service/middlemen		No	No	Yes	6	0			Yes	Annual	101000 - 200000	Yes	No								No		0	0
16002111	1	1600	7	2		41	Female	Class 0/ Illiterate	7		3	Yes	0	0	0	0	0	1	0	0	0	0	0	Extended nuclear	Non-agriculture/business/service/middlemen		No	No	Yes	6	0			Yes	Annual	101000 - 200000	Yes	No								No		0	0
16002111	1	1600	7	5		15	Male	Class 7	5		1	Yes	0	0	0	0	0	1	0	0	0	0	0	Extended nuclear	Non-agriculture/business/service/middlemen		No	No	Yes	6	0			Yes	Annual	101000 - 200000	Yes	No								No		0	0
16002112	1	1600	5	1		61	Male	Class 0/ Illiterate	1		2	No												Extended nuclear	Farming (Agriculture, livestock, fisheries)		No	No	Yes	8	0			No				Yes	3	0	0	1	0	=< 5000	Don't know/ Not sure	Yes	0	1	4
16002112	1	1600	5	4		45	Female	Class 0/ Illiterate	9		2	No												Extended nuclear	Farming (Agriculture, livestock, fisheries)		No	No	Yes	8	0			No				Yes	3	0	0	1	0	=< 5000	Don't know/ Not sure	Yes	0	1	4
16002112	1	1600	5	3		25	Male	Class 5	7		2	No												Extended nuclear	Farming (Agriculture, livestock, fisheries)		No	No	Yes	8	0			No				Yes	3	0	0	1	0	=< 5000	Don't know/ Not sure	Yes	0	1	4
16002112	1	1600	5	3		23	Female	SSC	9		2	No												Extended nuclear	Farming (Agriculture, livestock, fisheries)		No	No	Yes	8	0			No				Yes	3	0	0	1	0	=< 5000	Don't know/ Not sure	Yes	0	1	4
16002112	1	1600	5	7		.89999998	Female	Class 0/ Illiterate	10		1	No												Extended nuclear	Farming (Agriculture, livestock, fisheries)		No	No	Yes	8	0			No				Yes	3	0	0	1	0	=< 5000	Don't know/ Not sure	Yes	0	1	4
1600219	1	1600	3	1		60	Male	Class 0/ Illiterate	1		2	No												Nuclear	Farming (Agriculture, livestock, fisheries)		No	No	Yes	9	0			No				No								Yes	0	0	2
1600219	1	1600	3	4		45	Female	Class 0/ Illiterate	9		2	No												Nuclear	Farming (Agriculture, livestock, fisheries)		No	No	Yes	9	0			No				No								Yes	0	0	2
1600219	1	1600	3	7		13	Female	Class 6	8		1	No												Nuclear	Farming (Agriculture, livestock, fisheries)		No	No	Yes	9	0			No				No								Yes	0	0	2
1600220	1	1600	3	1		27	Male	Bachelor (BA/Honors/Degree)	1		2	No												Nuclear	Farming (Agriculture, livestock, fisheries)		No	Yes	Yes	6	0			Yes	Annual	10000 - 50000	Yes	No								No		0	0
1600220	1	1600	3	4		25	Female	SSC	9		2	No												Nuclear	Farming (Agriculture, livestock, fisheries)		No	Yes	Yes	6	0			Yes	Annual	10000 - 50000	Yes	No								No		0	0
1600220	1	1600	3	3		2.5	Female	Class 0/ Illiterate	10		1	No												Nuclear	Farming (Agriculture, livestock, fisheries)		No	Yes	Yes	6	0			Yes	Annual	10000 - 50000	Yes	No								No		0	0
1600221	1	1600	2	1		60	Male	Class 0/ Illiterate	2		2	No												Nuclear	Day-labor (non-agri)		No	No	Yes	8	0			Yes	Annual	=< 10000	Yes	No								No		0	0
1600221	1	1600	2	4		50	Female	Class 3	9		2	No												Nuclear	Day-labor (non-agri)		No	No	Yes	8	0			Yes	Annual	=< 10000	Yes	No								No		0	0
1600320	1	1600	6	1		70	Male	SSC	10		2	No												Extended nuclear	Day-labor (non-agri)		No	No	Yes	3	0			Yes	Annual	=< 10000	Yes	No								No		0	0
1600320	1	1600	6	4		60	Male	Class 4	7		2	No												Extended nuclear	Day-labor (non-agri)		No	No	Yes	3	0			Yes	Annual	=< 10000	Yes	No								No		0	0
1600320	1	1600	6	3		40	Male	Class 7	6		2	No												Extended nuclear	Day-labor (non-agri)		No	No	Yes	3	0			Yes	Annual	=< 10000	Yes	No								No		0	0
1600320	1	1600	6	3		40	Female	Class 5	7		2	No												Extended nuclear	Day-labor (non-agri)		No	No	Yes	3	0			Yes	Annual	=< 10000	Yes	No								No		0	0
1600320	1	1600	6	7		18	Male	Class 5	99	basi bajay	1	No												Extended nuclear	Day-labor (non-agri)		No	No	Yes	3	0			Yes	Annual	=< 10000	Yes	No								No		0	0
1600320	1	1600	6	7		16	Male	Class 5	7		1	No												Extended nuclear	Day-labor (non-agri)		No	No	Yes	3	0			Yes	Annual	=< 10000	Yes	No								No		0	0
1600331	1	1600	6	1		36	Male	Class 5	6		2	No												Nuclear	Day-labor (non-agri)		No	No	Yes	8	0			Yes	Annual	51000 - 100000	Yes	No								Yes	0	0	2
1600331	1	1600	6	4		30	Female	Class 9	7		2	No												Nuclear	Day-labor (non-agri)		No	No	Yes	8	0			Yes	Annual	51000 - 100000	Yes	No								Yes	0	0	2
1600331	1	1600	6	3		14	Female	Class 8	8		1	No												Nuclear	Day-labor (non-agri)		No	No	Yes	8	0			Yes	Annual	51000 - 100000	Yes	No								Yes	0	0	2
1600331	1	1600	6	3		12	Female	Class 5	8		1	No												Nuclear	Day-labor (non-agri)		No	No	Yes	8	0			Yes	Annual	51000 - 100000	Yes	No								Yes	0	0	2
1600331	1	1600	6	3		10	Male	Class 5	8		1	No												Nuclear	Day-labor (non-agri)		No	No	Yes	8	0			Yes	Annual	51000 - 100000	Yes	No								Yes	0	0	2
1600331	1	1600	6	3		5	Male	Class 0/ Illiterate	10		1	No												Nuclear	Day-labor (non-agri)		No	No	Yes	8	0			Yes	Annual	51000 - 100000	Yes	No								Yes	0	0	2
1600332	1	1600	3	1		25	Male	Class 5	2		2	No												Nuclear	Day-labor (non-agri)		No	No	Yes	3.5	0			No				No								No		0	0
1600332	1	1600	3	4		24	Female	Class 5	7		2	No												Nuclear	Day-labor (non-agri)		No	No	Yes	3.5	0			No				No								No		0	0
1600332	1	1600	3	3		8	Female	Class 3	8		1	No												Nuclear	Day-labor (non-agri)		No	No	Yes	3.5	0			No				No								No		0	0
1600425	1	1600	4	1		48	Male	Class 3	1		2	No												Nuclear	Farming (Agriculture, livestock, fisheries)		No	No	Yes	13	0			Yes	Annual	=< 10000	Yes	No								No		0	0
1600425	1	1600	4	4		40	Female	Class 9	9		2	No												Nuclear	Farming (Agriculture, livestock, fisheries)		No	No	Yes	13	0			Yes	Annual	=< 10000	Yes	No								No		0	0
1600425	1	1600	4	3		15	Female	SSC	8		1	No												Nuclear	Farming (Agriculture, livestock, fisheries)		No	No	Yes	13	0			Yes	Annual	=< 10000	Yes	No								No		0	0
1600425	1	1600	4	3		12	Male	Class 7	8		1	No												Nuclear	Farming (Agriculture, livestock, fisheries)		No	No	Yes	13	0			Yes	Annual	=< 10000	Yes	No								No		0	0
1600426	1	1600	4	1		53	Male	Class 0/ Illiterate	6		2	No												Nuclear	Non-agriculture/business/service/middlemen		No	No	Yes	2.5	0			Yes	Annual	10000 - 50000	Yes	No								No		0	0
1600426	1	1600	4	4		48	Female	Class 4	9		2	No												Nuclear	Non-agriculture/business/service/middlemen		No	No	Yes	2.5	0			Yes	Annual	10000 - 50000	Yes	No								No		0	0
1600426	1	1600	4	3		4.5	Female	Class 1	8		1	No												Nuclear	Non-agriculture/business/service/middlemen		No	No	Yes	2.5	0			Yes	Annual	10000 - 50000	Yes	No								No		0	0
1600426	1	1600	4	3		13	Male	Class 7	8		1	No												Nuclear	Non-agriculture/business/service/middlemen		No	No	Yes	2.5	0			Yes	Annual	10000 - 50000	Yes	No								No		0	0
1600427	1	1600	5	1		65	Male	SSC	1		2	No												Joint family	Farming (Agriculture, livestock, fisheries)		No	Yes	Yes	104	98	98	0	No				No								Yes	0	0	1
1600427	1	1600	5	4		56	Female	Class 8	9		2	No												Joint family	Farming (Agriculture, livestock, fisheries)		No	Yes	Yes	104	98	98	0	No				No								Yes	0	0	1
1600427	1	1600	5	3		27	Male	Bachelor (BA/Honors/Degree)	10		2	No												Joint family	Farming (Agriculture, livestock, fisheries)		No	Yes	Yes	104	98	98	0	No				No								Yes	0	0	1
1600427	1	1600	5	3		24	Female	SSC	9		2	No												Joint family	Farming (Agriculture, livestock, fisheries)		No	Yes	Yes	104	98	98	0	No				No								Yes	0	0	1
1600427	1	1600	5	7		2	Female	Class 0/ Illiterate	10		1	No												Joint family	Farming (Agriculture, livestock, fisheries)		No	Yes	Yes	104	98	98	0	No				No								Yes	0	0	1
1600718	1	1600	3	1		65	Male	Class 4	2		2	No												Nuclear	Day-labor (Agri)		No	No	Yes	3	0			No				No								No		0	0
1600718	1	1600	3	4		45	Female	Class 0/ Illiterate	9		2	No												Nuclear	Day-labor (Agri)		No	No	Yes	3	0			No				No								No		0	0
1600718	1	1600	3	7		8	Male	Class 2	8		1	No												Nuclear	Day-labor (Agri)		No	No	Yes	3	0			No				No								No		0	0
1600719	1	1600	5	3		24	Male	Class 8	2		2	No												Nuclear	Day-labor (non-agri)		No	No	No	0	0			No				No								No		0	0
1600719	1	1600	5	3		20	Female	Class 9	9		2	No												Nuclear	Day-labor (non-agri)		No	No	No	0	0			No				No								No		0	0
1600719	1	1600	5	1		49	Male	Class 0/ Illiterate	2		2	No												Nuclear	Day-labor (non-agri)		No	No	No	0	0			No				No								No		0	0
1600719	1	1600	5	4		45	Female	Class 0/ Illiterate	9		2	No												Nuclear	Day-labor (non-agri)		No	No	No	0	0			No				No								No		0	0
1600719	1	1600	5	3		15	Female	Class 9	8		1	No												Nuclear	Day-labor (non-agri)		No	No	No	0	0			No				No								No		0	0
1600720	1	1600	5	1		35	Male	Class 7	1		2	No												Nuclear	Farming (Agriculture, livestock, fisheries)		No	No	Yes	98	91	20	71	Yes	Annual	=< 10000	Yes	No								No		0	0
1600720	1	1600	5	4		35	Female	SSC	3		2	No												Nuclear	Farming (Agriculture, livestock, fisheries)		No	No	Yes	98	91	20	71	Yes	Annual	=< 10000	Yes	No								No		0	0
1600720	1	1600	5	3		14	Female	Class 7	8		1	No												Nuclear	Farming (Agriculture, livestock, fisheries)		No	No	Yes	98	91	20	71	Yes	Annual	=< 10000	Yes	No								No		0	0
1600720	1	1600	5	3		5	Female	Class 1	8		1	No												Nuclear	Farming (Agriculture, livestock, fisheries)		No	No	Yes	98	91	20	71	Yes	Annual	=< 10000	Yes	No								No		0	0
1600720	1	1600	5	3		2	Male	Class 0/ Illiterate	10		1	No												Nuclear	Farming (Agriculture, livestock, fisheries)		No	No	Yes	98	91	20	71	Yes	Annual	=< 10000	Yes	No								No		0	0
1600721	1	1600	5	1		70	Male	Class 1	1		3	Yes	1	0	0	0	0	0	0	0	0	0	0	Joint family	Farming (Agriculture, livestock, fisheries)		No	Yes	Yes	12.5	0			No				No								Yes	0	0	1
1600721	1	1600	5	3		36	Male	Class 7	6		2	Yes	1	0	0	0	0	0	0	0	0	0	0	Joint family	Farming (Agriculture, livestock, fisheries)		No	Yes	Yes	12.5	0			No				No								Yes	0	0	1
1600721	1	1600	5	3		31	Female	Class 8	9		2	Yes	1	0	0	0	0	0	0	0	0	0	0	Joint family	Farming (Agriculture, livestock, fisheries)		No	Yes	Yes	12.5	0			No				No								Yes	0	0	1
1600721	1	1600	5	7		7	Female	Class 2	8		1	Yes	1	0	0	0	0	0	0	0	0	0	0	Joint family	Farming (Agriculture, livestock, fisheries)		No	Yes	Yes	12.5	0			No				No								Yes	0	0	1
1600721	1	1600	5	7		.67000002	Male	Class 0/ Illiterate	10		1	Yes	1	0	0	0	0	0	0	0	0	0	0	Joint family	Farming (Agriculture, livestock, fisheries)		No	Yes	Yes	12.5	0			No				No								Yes	0	0	1
16011101	1	1601	4	1		26	Male	HSC	2		2	No												Extended nuclear	Day-labor (non-agri)		No	No	Yes	38	30	30	0	Yes	Annual	10000 - 50000	Yes	No								No		0	0
16011101	1	1601	4	4		18	Female	HSC	9		2	No												Extended nuclear	Day-labor (non-agri)		No	No	Yes	38	30	30	0	Yes	Annual	10000 - 50000	Yes	No								No		0	0
16011101	1	1601	4	2		51	Male	SSC	10		2	No												Extended nuclear	Day-labor (non-agri)		No	No	Yes	38	30	30	0	Yes	Annual	10000 - 50000	Yes	No								No		0	0
16011101	1	1601	4	2		42	Female	Class 0/ Illiterate	9		2	No												Extended nuclear	Day-labor (non-agri)		No	No	Yes	38	30	30	0	Yes	Annual	10000 - 50000	Yes	No								No		0	0
16011102	1	1601	5	1		36	Male	Class 8	2		2	No												Extended nuclear	Day-labor (non-agri)		No	No	Yes	4	0			No				No								No		0	0
16011102	1	1601	5	4		33	Female	SSC	9		2	No												Extended nuclear	Day-labor (non-agri)		No	No	Yes	4	0			No				No								No		0	0
16011102	1	1601	5	2		58	Female	Class 0/ Illiterate	9		3	No												Extended nuclear	Day-labor (non-agri)		No	No	Yes	4	0			No				No								No		0	0
16011102	1	1601	5	3		13	Female	Class 8	8		1	No												Extended nuclear	Day-labor (non-agri)		No	No	Yes	4	0			No				No								No		0	0
16011102	1	1601	5	3		7	Male	Class 1	8		1	No												Extended nuclear	Day-labor (non-agri)		No	No	Yes	4	0			No				No								No		0	0
16011103	1	1601	4	1		28	Male	Class 8	1		2	No												Nuclear	Farming (Agriculture, livestock, fisheries)		No	No	Yes	60	40	40	0	Yes	Annual	10000 - 50000	Yes	No								No		0	0
16011103	1	1601	4	4		25	Female	Class 7	9		2	No												Nuclear	Farming (Agriculture, livestock, fisheries)		No	No	Yes	60	40	40	0	Yes	Annual	10000 - 50000	Yes	No								No		0	0
16011103	1	1601	4	3		8	Male	Class 2	8		1	No												Nuclear	Farming (Agriculture, livestock, fisheries)		No	No	Yes	60	40	40	0	Yes	Annual	10000 - 50000	Yes	No								No		0	0
16011103	1	1601	4	3		3	Female	Class 0/ Illiterate	10		1	No												Nuclear	Farming (Agriculture, livestock, fisheries)		No	No	Yes	60	40	40	0	Yes	Annual	10000 - 50000	Yes	No								No		0	0
16012173	1	1601	3	1		30	Male	Master's	1		2	No												Nuclear	Farming (Agriculture, livestock, fisheries)		No	No	Yes	37	30	30	0	No				No								Yes	0	1	1
16012173	1	1601	3	4		20	Female	HSC	9		2	No												Nuclear	Farming (Agriculture, livestock, fisheries)		No	No	Yes	37	30	30	0	No				No								Yes	0	1	1
16012173	1	1601	3	3		.5	Male	Class 0/ Illiterate	10		1	No												Nuclear	Farming (Agriculture, livestock, fisheries)		No	No	Yes	37	30	30	0	No				No								Yes	0	1	1
16012174	1	1601	4	1		35	Male	Class 0/ Illiterate	2		2	No												Nuclear	Day-labor (Agri)		No	No	Yes	3	0			No				No								No		0	0
16012174	1	1601	4	4		33	Female	Class 3	9		2	No												Nuclear	Day-labor (Agri)		No	No	Yes	3	0			No				No								No		0	0
16012174	1	1601	4	3		15	Male	Class 7	8		1	No												Nuclear	Day-labor (Agri)		No	No	Yes	3	0			No				No								No		0	0
16012174	1	1601	4	3		8	Female	Class 1	8		1	No												Nuclear	Day-labor (Agri)		No	No	Yes	3	0			No				No								No		0	0
16012175	1	1601	4	1		45	Male	Class 0/ Illiterate	2		2	No												Nuclear	Day-labor (Agri)		No	No	No	0	0			No				No								No		0	0
16012175	1	1601	4	4		35	Female	Class 9	9		2	No												Nuclear	Day-labor (Agri)		No	No	No	0	0			No				No								No		0	0
16012175	1	1601	4	3		14	Male	Class 8	8		1	No												Nuclear	Day-labor (Agri)		No	No	No	0	0			No				No								No		0	0
16012175	1	1601	4	3		4	Female	Class 0/ Illiterate	10		1	No												Nuclear	Day-labor (Agri)		No	No	No	0	0			No				No								No		0	0
16012176	1	1601	9	1		48	Male	Class 5	1		2	No												Joint family	Farming (Agriculture, livestock, fisheries)		No	No	Yes	240	210	90	120	Yes	Annual	10000 - 50000	Yes	No								Yes	0	2	1
16012176	1	1601	9	4		40	Female	Class 9	9		2	No												Joint family	Farming (Agriculture, livestock, fisheries)		No	No	Yes	240	210	90	120	Yes	Annual	10000 - 50000	Yes	No								Yes	0	2	1
16012176	1	1601	9	3		17	Female	SSC	8		1	No												Joint family	Farming (Agriculture, livestock, fisheries)		No	No	Yes	240	210	90	120	Yes	Annual	10000 - 50000	Yes	No								Yes	0	2	1
16012176	1	1601	9	3		12	Male	Class 6	8		1	No												Joint family	Farming (Agriculture, livestock, fisheries)		No	No	Yes	240	210	90	120	Yes	Annual	10000 - 50000	Yes	No								Yes	0	2	1
16012176	1	1601	9	5		42	Male	Class 9	1		2	No												Joint family	Farming (Agriculture, livestock, fisheries)		No	No	Yes	240	210	90	120	Yes	Annual	10000 - 50000	Yes	No								Yes	0	2	1
16012176	1	1601	9	5		38	Female	Class 5	9		2	No												Joint family	Farming (Agriculture, livestock, fisheries)		No	No	Yes	240	210	90	120	Yes	Annual	10000 - 50000	Yes	No								Yes	0	2	1
16012176	1	1601	9	3		16	Female	Class 9	8		1	No												Joint family	Farming (Agriculture, livestock, fisheries)		No	No	Yes	240	210	90	120	Yes	Annual	10000 - 50000	Yes	No								Yes	0	2	1
16012176	1	1601	9	2		75	Male	Class 0/ Illiterate	10		2	No												Joint family	Farming (Agriculture, livestock, fisheries)		No	No	Yes	240	210	90	120	Yes	Annual	10000 - 50000	Yes	No								Yes	0	2	1
16012176	1	1601	9	2		70	Female	Class 0/ Illiterate	10		2	No												Joint family	Farming (Agriculture, livestock, fisheries)		No	No	Yes	240	210	90	120	Yes	Annual	10000 - 50000	Yes	No								Yes	0	2	1
1601290	1	1601	4	1		60	Male	Class 0/ Illiterate	1		2	No												Nuclear	Farming (Agriculture, livestock, fisheries)		No	No	Yes	25	15	15	0	No				Yes	2	0	1	0	0	=< 5000	Yes	Yes	0	0	1
1601290	1	1601	4	4		50	Female	Class 5	9		2	No												Nuclear	Farming (Agriculture, livestock, fisheries)		No	No	Yes	25	15	15	0	No				Yes	2	0	1	0	0	=< 5000	Yes	Yes	0	0	1
1601290	1	1601	4	3		24	Male	Class 9	2		1	No												Nuclear	Farming (Agriculture, livestock, fisheries)		No	No	Yes	25	15	15	0	No				Yes	2	0	1	0	0	=< 5000	Yes	Yes	0	0	1
1601290	1	1601	4	3		20	Male	Class 7	4		1	No												Nuclear	Farming (Agriculture, livestock, fisheries)		No	No	Yes	25	15	15	0	No				Yes	2	0	1	0	0	=< 5000	Yes	Yes	0	0	1
1601291	1	1601	3	1		23	Male	Class 7	4		2	No												Nuclear	Day-labor (non-agri)		No	No	Yes	3	0			No				No								No		0	0
1601291	1	1601	3	4		19	Female	HSC	9		2	No												Nuclear	Day-labor (non-agri)		No	No	Yes	3	0			No				No								No		0	0
1601291	1	1601	3	3		.82999998	Male	Class 0/ Illiterate	10		1	No												Nuclear	Day-labor (non-agri)		No	No	Yes	3	0			No				No								No		0	0
1601292	1	1601	3	1		45	Male	Class 5	2		2	No												Nuclear	Day-labor (Agri)		No	No	Yes	4	0			No				No								Yes	0	0	1
1601292	1	1601	3	4		39	Female	Class 0/ Illiterate	9		2	No												Nuclear	Day-labor (Agri)		No	No	Yes	4	0			No				No								Yes	0	0	1
1601292	1	1601	3	3		16	Male	Class 0/ Illiterate	2		1	No												Nuclear	Day-labor (Agri)		No	No	Yes	4	0			No				No								Yes	0	0	1
1601384	1	1601	4	1		30	Male	Class 5	7		2	No												Nuclear	Non-agriculture/business/service/middlemen		No	No	Yes	4	0			No				No								No		0	0
1601384	1	1601	4	4		25	Female	Class 5	9		2	No												Nuclear	Non-agriculture/business/service/middlemen		No	No	Yes	4	0			No				No								No		0	0
1601384	1	1601	4	3		9	Female	Class 3	8		1	No												Nuclear	Non-agriculture/business/service/middlemen		No	No	Yes	4	0			No				No								No		0	0
1601384	1	1601	4	3		3	Female	Class 0/ Illiterate	10		1	No												Nuclear	Non-agriculture/business/service/middlemen		No	No	Yes	4	0			No				No								No		0	0
1601385	1	1601	4	1		45	Male	Class 0/ Illiterate	1		2	No												Nuclear	Farming (Agriculture, livestock, fisheries)		No	Yes	Yes	7	0			No				No								Yes	0	0	1
1601385	1	1601	4	4		35	Female	Class 6	9		2	No												Nuclear	Farming (Agriculture, livestock, fisheries)		No	Yes	Yes	7	0			No				No								Yes	0	0	1
1601385	1	1601	4	3		17	Male	SSC	8		1	No												Nuclear	Farming (Agriculture, livestock, fisheries)		No	Yes	Yes	7	0			No				No								Yes	0	0	1
1601385	1	1601	4	3		3	Male	Class 0/ Illiterate	10		1	No												Nuclear	Farming (Agriculture, livestock, fisheries)		No	Yes	Yes	7	0			No				No								Yes	0	0	1
1601386	1	1601	2	1		60	Male	Class 0/ Illiterate	2		2	No												Nuclear	Day-labor (Agri)		No	No	Yes	4	0			No				No								No		0	0
1601386	1	1601	2	4		50	Female	Class 0/ Illiterate	9		2	No												Nuclear	Day-labor (Agri)		No	No	Yes	4	0			No				No								No		0	0
16014100	1	1601	5	1		45	Male	Class 0/ Illiterate	2		2	No												Joint family	Day-labor (Agri)		No	Yes	Yes	60	54	54	0	No				No								No		0	0
16014100	1	1601	5	3		26	Male	Class 5	2		2	No												Joint family	Day-labor (Agri)		No	Yes	Yes	60	54	54	0	No				No								No		0	0
16014100	1	1601	5	3		23	Male	HSC	4		1	No												Joint family	Day-labor (Agri)		No	Yes	Yes	60	54	54	0	No				No								No		0	0
16014100	1	1601	5	4		40	Female	Class 7	9		2	No												Joint family	Day-labor (Agri)		No	Yes	Yes	60	54	54	0	No				No								No		0	0
16014100	1	1601	5	3		20	Female	Bachelor (BA/Honors/Degree)	9		2	No												Joint family	Day-labor (Agri)		No	Yes	Yes	60	54	54	0	No				No								No		0	0
16014101	1	1601	4	1		42	Male	Class 0/ Illiterate	2		2	No												Nuclear	Day-labor (Agri)		No	No	Yes	3	0			No				No								No		0	0
16014101	1	1601	4	4		35	Female	Class 7	9		2	No												Nuclear	Day-labor (Agri)		No	No	Yes	3	0			No				No								No		0	0
16014101	1	1601	4	3		16	Male	Class 6	8		1	No												Nuclear	Day-labor (Agri)		No	No	Yes	3	0			No				No								No		0	0
16014101	1	1601	4	3		12	Male	Class 6	8		1	No												Nuclear	Day-labor (Agri)		No	No	Yes	3	0			No				No								No		0	0
1601499	1	1601	3	1		60	Male	Class 0/ Illiterate	2		2	No												Nuclear	Non-agriculture/business/service/middlemen		No	No	No	0	0			Yes	Seasonal	=< 10000	Yes	No								No		0	0
1601499	1	1601	3	4		55	Female	Class 0/ Illiterate	9		2	No												Nuclear	Non-agriculture/business/service/middlemen		No	No	No	0	0			Yes	Seasonal	=< 10000	Yes	No								No		0	0
1601499	1	1601	3	7		22	Male	Class 4	2		1	No												Nuclear	Non-agriculture/business/service/middlemen		No	No	No	0	0			Yes	Seasonal	=< 10000	Yes	No								No		0	0
16018107	1	1601	9	1		30	Male	Class 5	2		2	No												Joint family	Day-labor (Agri)		No	No	Yes	25	0			Yes	Seasonal	51000 - 100000	Yes	No								Yes	0	0	1
16018107	1	1601	9	4		29	Female	Class 5	9		2	No												Joint family	Day-labor (Agri)		No	No	Yes	25	0			Yes	Seasonal	51000 - 100000	Yes	No								Yes	0	0	1
16018107	1	1601	9	2		60	Male	Class 1	3		2	No												Joint family	Day-labor (Agri)		No	No	Yes	25	0			Yes	Seasonal	51000 - 100000	Yes	No								Yes	0	0	1
16018107	1	1601	9	5		28	Male	Class 5	2		2	No												Joint family	Day-labor (Agri)		No	No	Yes	25	0			Yes	Seasonal	51000 - 100000	Yes	No								Yes	0	0	1
16018107	1	1601	9	5		18	Female	HSC	9		2	No												Joint family	Day-labor (Agri)		No	No	Yes	25	0			Yes	Seasonal	51000 - 100000	Yes	No								Yes	0	0	1
16018107	1	1601	9	5		20	Male	HSC	8		1	No												Joint family	Day-labor (Agri)		No	No	Yes	25	0			Yes	Seasonal	51000 - 100000	Yes	No								Yes	0	0	1
16018107	1	1601	9	3		10	Female	Class 5	8		1	No												Joint family	Day-labor (Agri)		No	No	Yes	25	0			Yes	Seasonal	51000 - 100000	Yes	No								Yes	0	0	1
16018107	1	1601	9	3		8	Female	Class 3	8		1	No												Joint family	Day-labor (Agri)		No	No	Yes	25	0			Yes	Seasonal	51000 - 100000	Yes	No								Yes	0	0	1
16018107	1	1601	9	5		21	Male	HSC	8		1	No												Joint family	Day-labor (Agri)		No	No	Yes	25	0			Yes	Seasonal	51000 - 100000	Yes	No								Yes	0	0	1
16018108	1	1601	3	1		56	Male	SSC	2		2	No												Nuclear	Farming (Agriculture, livestock, fisheries)		No	Yes	Yes	158	150	150	0	No				No								Yes	0	0	1
16018108	1	1601	3	4		48	Female	Class 8	9		2	No												Nuclear	Farming (Agriculture, livestock, fisheries)		No	Yes	Yes	158	150	150	0	No				No								Yes	0	0	1
16018108	1	1601	3	3		28	Male	HSC	7		1	No												Nuclear	Farming (Agriculture, livestock, fisheries)		No	Yes	Yes	158	150	150	0	No				No								Yes	0	0	1
16018109	1	1601	4	1		52	Male	Class 1	2		2	No												Nuclear	Non-agriculture/business/service/middlemen		No	Yes	Yes	32	18	18	0	No				No								No		0	0
16018109	1	1601	4	4		46	Female	Class 6	9		2	No												Nuclear	Non-agriculture/business/service/middlemen		No	Yes	Yes	32	18	18	0	No				No								No		0	0
16018109	1	1601	4	3		22	Male	HSC	7		1	No												Nuclear	Non-agriculture/business/service/middlemen		No	Yes	Yes	32	18	18	0	No				No								No		0	0
16018109	1	1601	4	3		18	Male	Class 7	7		1	No												Nuclear	Non-agriculture/business/service/middlemen		No	Yes	Yes	32	18	18	0	No				No								No		0	0
1601987	1	1601	3	1		45	Male	Class 0/ Illiterate	2		2	No												Nuclear	Day-labor (Agri)		No	No	No	0	0			No				No								No		0	0
1601987	1	1601	3	4		42	Female	Class 0/ Illiterate	2		2	No												Nuclear	Day-labor (Agri)		No	No	No	0	0			No				No								No		0	0
1601987	1	1601	3	3		16	Female	Class 8	10		1	No												Nuclear	Day-labor (Agri)		No	No	No	0	0			No				No								No		0	0
1601988	1	1601	5	1		46	Male	Class 0/ Illiterate	2		2	Yes	0	0	1	0	0	0	0	0	0	0	0	Nuclear	Farming (Agriculture, livestock, fisheries)		No	Yes	Yes	5	0			No				Yes	2	0	1	0	0	5000 - 10000	Yes	No		0	0
1601988	1	1601	5	4		40	Female	Class 0/ Illiterate	9		2	Yes	0	0	1	0	0	0	0	0	0	0	0	Nuclear	Farming (Agriculture, livestock, fisheries)		No	Yes	Yes	5	0			No				Yes	2	0	1	0	0	5000 - 10000	Yes	No		0	0
1601988	1	1601	5	3		13	Male	Class 8	8		1	Yes	0	0	1	0	0	0	0	0	0	0	0	Nuclear	Farming (Agriculture, livestock, fisheries)		No	Yes	Yes	5	0			No				Yes	2	0	1	0	0	5000 - 10000	Yes	No		0	0
1601988	1	1601	5	3		7	Male	Class 1	8		1	Yes	0	0	1	0	0	0	0	0	0	0	0	Nuclear	Farming (Agriculture, livestock, fisheries)		No	Yes	Yes	5	0			No				Yes	2	0	1	0	0	5000 - 10000	Yes	No		0	0
1601988	1	1601	5	3		4	Male	Class 0/ Illiterate	10		1	Yes	0	0	1	0	0	0	0	0	0	0	0	Nuclear	Farming (Agriculture, livestock, fisheries)		No	Yes	Yes	5	0			No				Yes	2	0	1	0	0	5000 - 10000	Yes	No		0	0
1601989	1	1601	4	1		40	Male	Class 5	2		2	No												Nuclear	Day-labor (Agri)		No	No	Yes	36	30	30	0	No				Yes	3	0	0	1	0	5000 - 10000	Yes	No		0	0
1601989	1	1601	4	4		34	Female	Class 8	9		2	No												Nuclear	Day-labor (Agri)		No	No	Yes	36	30	30	0	No				Yes	3	0	0	1	0	5000 - 10000	Yes	No		0	0
1601989	1	1601	4	3		11	Female	Class 6	8		1	No												Nuclear	Day-labor (Agri)		No	No	Yes	36	30	30	0	No				Yes	3	0	0	1	0	5000 - 10000	Yes	No		0	0
1601989	1	1601	4	3		8	Male	Class 3	8		1	No												Nuclear	Day-labor (Agri)		No	No	Yes	36	30	30	0	No				Yes	3	0	0	1	0	5000 - 10000	Yes	No		0	0
1700136	1	1700	4	1		32	Male	HSC	2		2	No												Nuclear	Day-labor (Agri)		No	No	Yes	37	22	22	0	No				No								No		0	0
1700136	1	1700	4	4		22	Female	Class 8	9		2	No												Nuclear	Day-labor (Agri)		No	No	Yes	37	22	22	0	No				No								No		0	0
1700136	1	1700	4	3		6	Female	Class 1	8		1	No												Nuclear	Day-labor (Agri)		No	No	Yes	37	22	22	0	No				No								No		0	0
1700136	1	1700	4	3		1	Male	Class 0/ Illiterate	10		1	No												Nuclear	Day-labor (Agri)		No	No	Yes	37	22	22	0	No				No								No		0	0
1700137	1	1700	6	1		40	Male	Class 1	2		2	No												Extended nuclear	Day-labor (Agri)		No	No	Yes	40	30	0	30	No				No								No		0	0
1700137	1	1700	6	4		30	Female	Class 0/ Illiterate	9		2	No												Extended nuclear	Day-labor (Agri)		No	No	Yes	40	30	0	30	No				No								No		0	0
1700137	1	1700	6	3		13	Female	Class 7	8		1	No												Extended nuclear	Day-labor (Agri)		No	No	Yes	40	30	0	30	No				No								No		0	0
1700137	1	1700	6	3		8	Female	Class 2	8		1	No												Extended nuclear	Day-labor (Agri)		No	No	Yes	40	30	0	30	No				No								No		0	0
1700137	1	1700	6	3		4	Female	Class 0/ Illiterate	10		1	No												Extended nuclear	Day-labor (Agri)		No	No	Yes	40	30	0	30	No				No								No		0	0
1700137	1	1700	6	2		70	Female	Class 0/ Illiterate	10		3	No												Extended nuclear	Day-labor (Agri)		No	No	Yes	40	30	0	30	No				No								No		0	0
1700138	1	1700	4	1		35	Male	Class 0/ Illiterate	5		2	No												Nuclear	Non-agriculture/business/service/middlemen		No	No	Yes	10	0			No				No								No		0	0
1700138	1	1700	4	4		26	Female	Class 6	9		2	No												Nuclear	Non-agriculture/business/service/middlemen		No	No	Yes	10	0			No				No								No		0	0
1700138	1	1700	4	3		11	Female	Class 4	8		1	No												Nuclear	Non-agriculture/business/service/middlemen		No	No	Yes	10	0			No				No								No		0	0
1700138	1	1700	4	3		2	Female	Class 0/ Illiterate	10		1	No												Nuclear	Non-agriculture/business/service/middlemen		No	No	Yes	10	0			No				No								No		0	0
17002023	1	1700	6	1		28	Male	Class 5	1		2	Yes	0	0	0	0	1	0	0	0	0	0	0	Extended nuclear	Farming (Agriculture, livestock, fisheries)		No	No	Yes	5	0			No				Yes	99	0	0	0	1	21000 - 25000	Yes	Yes	0	0	1
17002023	1	1700	6	4		23	Female	SSC	9		2	Yes	0	0	0	0	1	0	0	0	0	0	0	Extended nuclear	Farming (Agriculture, livestock, fisheries)		No	No	Yes	5	0			No				Yes	99	0	0	0	1	21000 - 25000	Yes	Yes	0	0	1
17002023	1	1700	6	3		3	Female	Class 0/ Illiterate	10		1	Yes	0	0	0	0	1	0	0	0	0	0	0	Extended nuclear	Farming (Agriculture, livestock, fisheries)		No	No	Yes	5	0			No				Yes	99	0	0	0	1	21000 - 25000	Yes	Yes	0	0	1
17002023	1	1700	6	2		45	Male	Class 0/ Illiterate	1		2	Yes	0	0	0	0	1	0	0	0	0	0	0	Extended nuclear	Farming (Agriculture, livestock, fisheries)		No	No	Yes	5	0			No				Yes	99	0	0	0	1	21000 - 25000	Yes	Yes	0	0	1
17002023	1	1700	6	2		40	Female	Class 0/ Illiterate	9		2	Yes	0	0	0	0	1	0	0	0	0	0	0	Extended nuclear	Farming (Agriculture, livestock, fisheries)		No	No	Yes	5	0			No				Yes	99	0	0	0	1	21000 - 25000	Yes	Yes	0	0	1
17002023	1	1700	6	5		14	Female	Class 6	8		1	Yes	0	0	0	0	1	0	0	0	0	0	0	Extended nuclear	Farming (Agriculture, livestock, fisheries)		No	No	Yes	5	0			No				Yes	99	0	0	0	1	21000 - 25000	Yes	Yes	0	0	1
17002024	1	1700	5	1		45	Male	Class 0/ Illiterate	2		2	No												Nuclear	Day-labor (Agri)		No	No	Yes	8	0			No				No								No		0	0
17002024	1	1700	5	4		25	Female	Class 6	9		2	No												Nuclear	Day-labor (Agri)		No	No	Yes	8	0			No				No								No		0	0
17002024	1	1700	5	3		9	Male	Class 2	8		1	No												Nuclear	Day-labor (Agri)		No	No	Yes	8	0			No				No								No		0	0
17002024	1	1700	5	3		5.5	Male	Class 1	8		1	No												Nuclear	Day-labor (Agri)		No	No	Yes	8	0			No				No								No		0	0
17002024	1	1700	5	3		1.4	Male	Class 0/ Illiterate	10		1	No												Nuclear	Day-labor (Agri)		No	No	Yes	8	0			No				No								No		0	0
17002025	1	1700	4	1		45	Male	Class 0/ Illiterate	1		2	No												Joint family	Farming (Agriculture, livestock, fisheries)		No	No	Yes	5	0			Yes	Annual	10000 - 50000	Yes	No								No		0	0
17002025	1	1700	4	4		40	Female	Class 0/ Illiterate	9		2	No												Joint family	Farming (Agriculture, livestock, fisheries)		No	No	Yes	5	0			Yes	Annual	10000 - 50000	Yes	No								No		0	0
17002025	1	1700	4	3		19	Male	HSC	2		2	No												Joint family	Farming (Agriculture, livestock, fisheries)		No	No	Yes	5	0			Yes	Annual	10000 - 50000	Yes	No								No		0	0
17002025	1	1700	4	3		17	Female	SSC	8		2	No												Joint family	Farming (Agriculture, livestock, fisheries)		No	No	Yes	5	0			Yes	Annual	10000 - 50000	Yes	No								No		0	0
17002114	1	1700	4	1		43	Male	Class 0/ Illiterate	1		2	No												Extended nuclear	Farming (Agriculture, livestock, fisheries)		No	No	Yes	53	33	12	21	No				No								Yes	0	0	2
17002114	1	1700	4	4		36	Female	Class 0/ Illiterate	9		2	No												Extended nuclear	Farming (Agriculture, livestock, fisheries)		No	No	Yes	53	33	12	21	No				No								Yes	0	0	2
17002114	1	1700	4	3		15	Male	Class 7	2		1	No												Extended nuclear	Farming (Agriculture, livestock, fisheries)		No	No	Yes	53	33	12	21	No				No								Yes	0	0	2
17002114	1	1700	4	2		60	Female	Class 0/ Illiterate	9		3	No												Extended nuclear	Farming (Agriculture, livestock, fisheries)		No	No	Yes	53	33	12	21	No				No								Yes	0	0	2
17002115	1	1700	2	1		60	Male	Class 0/ Illiterate	1		2	No												Nuclear	Farming (Agriculture, livestock, fisheries)		No	No	Yes	60	50	30	20	No				No								Yes	0	0	1
17002115	1	1700	2	4		60	Female	Class 0/ Illiterate	9		2	No												Nuclear	Farming (Agriculture, livestock, fisheries)		No	No	Yes	60	50	30	20	No				No								Yes	0	0	1
17002116	1	1700	4	1		43	Male	Class 0/ Illiterate	2		3	No												Nuclear	Day-labor (non-agri)		No	No	Yes	5	0			No				No								No		0	0
17002116	1	1700	4	3		15	Female	Class 9	8		1	No												Nuclear	Day-labor (non-agri)		No	No	Yes	5	0			No				No								No		0	0
17002116	1	1700	4	3		8	Female	Class 4	8		1	No												Nuclear	Day-labor (non-agri)		No	No	Yes	5	0			No				No								No		0	0
17002116	1	1700	4	3		2	Male	Class 0/ Illiterate	10		1	No												Nuclear	Day-labor (non-agri)		No	No	Yes	5	0			No				No								No		0	0
1700225	1	1700	4	4		23	Female	HSC	9		2	No												Extended nuclear	Non-agriculture/business/service/middlemen		No	No	Yes	9	0			Yes	Annual	101000 - 200000	Yes	Yes	2	0	1	0	0	=< 5000	Yes	No		0	0
1700225	1	1700	4	1		30	Male	Class 8	6		2	No												Extended nuclear	Non-agriculture/business/service/middlemen		No	No	Yes	9	0			Yes	Annual	101000 - 200000	Yes	Yes	2	0	1	0	0	=< 5000	Yes	No		0	0
1700225	1	1700	4	3		8	Male	Class 1	8		1	No												Extended nuclear	Non-agriculture/business/service/middlemen		No	No	Yes	9	0			Yes	Annual	101000 - 200000	Yes	Yes	2	0	1	0	0	=< 5000	Yes	No		0	0
1700225	1	1700	4	2		65	Female	Class 0/ Illiterate	9		2	No												Extended nuclear	Non-agriculture/business/service/middlemen		No	No	Yes	9	0			Yes	Annual	101000 - 200000	Yes	Yes	2	0	1	0	0	=< 5000	Yes	No		0	0
1700226	1	1700	5	1		40	Male	Class 0/ Illiterate	1		2	No												Nuclear	Farming (Agriculture, livestock, fisheries)		No	Yes	Yes	7	0			No				No								Yes	0	0	1
1700226	1	1700	5	4		32	Female	Class 9	9		2	No												Nuclear	Farming (Agriculture, livestock, fisheries)		No	Yes	Yes	7	0			No				No								Yes	0	0	1
1700226	1	1700	5	3		18	Female	HSC	8		1	No												Nuclear	Farming (Agriculture, livestock, fisheries)		No	Yes	Yes	7	0			No				No								Yes	0	0	1
1700226	1	1700	5	3		8	Female	Class 2	8		1	No												Nuclear	Farming (Agriculture, livestock, fisheries)		No	Yes	Yes	7	0			No				No								Yes	0	0	1
1700226	1	1700	5	3		6	Male	Class 1	8		1	No												Nuclear	Farming (Agriculture, livestock, fisheries)		No	Yes	Yes	7	0			No				No								Yes	0	0	1
1700227	1	1700	4	1		32	Male	Class 0/ Illiterate	1		2	No												Nuclear	Farming (Agriculture, livestock, fisheries)		No	No	Yes	2	0			Yes	Seasonal	101000 - 200000	Yes	No								No		0	0
1700227	1	1700	4	4		25	Female	Class 0/ Illiterate	9		2	No												Nuclear	Farming (Agriculture, livestock, fisheries)		No	No	Yes	2	0			Yes	Seasonal	101000 - 200000	Yes	No								No		0	0
1700227	1	1700	4	3		13	Female	Class 6	8		1	No												Nuclear	Farming (Agriculture, livestock, fisheries)		No	No	Yes	2	0			Yes	Seasonal	101000 - 200000	Yes	No								No		0	0
1700227	1	1700	4	3		3	Male	Class 0/ Illiterate	10		1	No												Nuclear	Farming (Agriculture, livestock, fisheries)		No	No	Yes	2	0			Yes	Seasonal	101000 - 200000	Yes	No								No		0	0
1700336	1	1700	5	1		70	Male	Class 0/ Illiterate	6		3	No												Extended nuclear	Day-labor (non-agri)		No	No	Yes	52	40	15	25	Yes	Annual	51000 - 100000	Yes	No								Yes	0	0	1
1700336	1	1700	5	3		30	Male	Class 4	3		2	No												Extended nuclear	Day-labor (non-agri)		No	No	Yes	52	40	15	25	Yes	Annual	51000 - 100000	Yes	No								Yes	0	0	1
1700336	1	1700	5	3		25	Female	Class 7	9		2	No												Extended nuclear	Day-labor (non-agri)		No	No	Yes	52	40	15	25	Yes	Annual	51000 - 100000	Yes	No								Yes	0	0	1
1700336	1	1700	5	7		8	Female	Class 2	8		1	No												Extended nuclear	Day-labor (non-agri)		No	No	Yes	52	40	15	25	Yes	Annual	51000 - 100000	Yes	No								Yes	0	0	1
1700336	1	1700	5	7		.5	Male	Class 0/ Illiterate	10		1	No												Extended nuclear	Day-labor (non-agri)		No	No	Yes	52	40	15	25	Yes	Annual	51000 - 100000	Yes	No								Yes	0	0	1
1700337	1	1700	2	1		60	Male	Class 2	2		2	No												Nuclear	Day-labor (Agri)		No	No	Yes	5	0			No				No								No		0	0
1700337	1	1700	2	4		56	Female	Class 2	2		2	No												Nuclear	Day-labor (Agri)		No	No	Yes	5	0			No				No								No		0	0
1700338	1	1700	4	1		30	Male	Class 5	2		2	No												Nuclear	Day-labor (Agri)		No	No	Yes	30	20	0	20	No				No								Yes	0	0	1
1700338	1	1700	4	4		28	Female	HSC	9		2	No												Nuclear	Day-labor (Agri)		No	No	Yes	30	20	0	20	No				No								Yes	0	0	1
1700338	1	1700	4	3		9	Female	Class 1	8		1	No												Nuclear	Day-labor (Agri)		No	No	Yes	30	20	0	20	No				No								Yes	0	0	1
1700338	1	1700	4	3		2	Male	Class 0/ Illiterate	10		1	No												Nuclear	Day-labor (Agri)		No	No	Yes	30	20	0	20	No				No								Yes	0	0	1
1700431	1	1700	4	1		30	Male	Class 0/ Illiterate	1		2	No												Nuclear	Farming (Agriculture, livestock, fisheries)		No	No	Yes	9	0			Yes	Seasonal	10000 - 50000	Yes	No								No		0	0
1700431	1	1700	4	4		25	Female	Class 5	9		2	No												Nuclear	Farming (Agriculture, livestock, fisheries)		No	No	Yes	9	0			Yes	Seasonal	10000 - 50000	Yes	No								No		0	0
1700431	1	1700	4	3		9	Male	Class 5	8		1	No												Nuclear	Farming (Agriculture, livestock, fisheries)		No	No	Yes	9	0			Yes	Seasonal	10000 - 50000	Yes	No								No		0	0
1700431	1	1700	4	3		4	Female	Class 0/ Illiterate	10		1	No												Nuclear	Farming (Agriculture, livestock, fisheries)		No	No	Yes	9	0			Yes	Seasonal	10000 - 50000	Yes	No								No		0	0
1700432	1	1700	4	1		40	Male	Class 0/ Illiterate	6		2	Yes	0	0	0	1	0	0	0	0	0	0	0	Extended nuclear	Non-agriculture/business/service/middlemen		No	No	Yes	4	0			Yes	Annual	10000 - 50000	Yes	Yes	2	0	1	0	0	5000 - 10000	Yes	No		0	0
1700432	1	1700	4	4		37	Female	Class 0/ Illiterate	9		2	Yes	0	0	0	1	0	0	0	0	0	0	0	Extended nuclear	Non-agriculture/business/service/middlemen		No	No	Yes	4	0			Yes	Annual	10000 - 50000	Yes	Yes	2	0	1	0	0	5000 - 10000	Yes	No		0	0
1700432	1	1700	4	3		12	Female	Class 7	8		1	Yes	0	0	0	1	0	0	0	0	0	0	0	Extended nuclear	Non-agriculture/business/service/middlemen		No	No	Yes	4	0			Yes	Annual	10000 - 50000	Yes	Yes	2	0	1	0	0	5000 - 10000	Yes	No		0	0
1700432	1	1700	4	2		60	Female	Class 0/ Illiterate	10		2	Yes	0	0	0	1	0	0	0	0	0	0	0	Extended nuclear	Non-agriculture/business/service/middlemen		No	No	Yes	4	0			Yes	Annual	10000 - 50000	Yes	Yes	2	0	1	0	0	5000 - 10000	Yes	No		0	0
1700433	1	1700	2	1		46	Male	Class 0/ Illiterate	2		2	No												Nuclear	Day-labor (Agri)		No	No	Yes	12	0			No				No								No		0	0
1700433	1	1700	2	4		40	Female	Class 2	9		2	No												Nuclear	Day-labor (Agri)		No	No	Yes	12	0			No				No								No		0	0
1700829	1	1700	4	1		40	Male	Class 3	1		2	No												Nuclear	Farming (Agriculture, livestock, fisheries)		No	Yes	No	0	0			No				Yes	1 2	1	1	0	0	5000 - 10000	Yes	No		0	0
1700829	1	1700	4	4		36	Female	Class 1	2		2	No												Nuclear	Farming (Agriculture, livestock, fisheries)		No	Yes	No	0	0			No				Yes	1 2	1	1	0	0	5000 - 10000	Yes	No		0	0
1700829	1	1700	4	3		22	Male	SSC	2		1	No												Nuclear	Farming (Agriculture, livestock, fisheries)		No	Yes	No	0	0			No				Yes	1 2	1	1	0	0	5000 - 10000	Yes	No		0	0
1700829	1	1700	4	3		16	Female	Class 8	8		1	No												Nuclear	Farming (Agriculture, livestock, fisheries)		No	Yes	No	0	0			No				Yes	1 2	1	1	0	0	5000 - 10000	Yes	No		0	0
1700830	1	1700	4	1		50	Male	Class 1	1		2	No												Nuclear	Farming (Agriculture, livestock, fisheries)		No	No	Yes	5	0			No				No								No		0	0
1700830	1	1700	4	4		40	Female	Class 1	9		2	No												Nuclear	Farming (Agriculture, livestock, fisheries)		No	No	Yes	5	0			No				No								No		0	0
1700830	1	1700	4	3		22	Male	Bachelor (BA/Honors/Degree)	8		1	No												Nuclear	Farming (Agriculture, livestock, fisheries)		No	No	Yes	5	0			No				No								No		0	0
1700830	1	1700	4	3		16	Female	Class 8	8		1	No												Nuclear	Farming (Agriculture, livestock, fisheries)		No	No	Yes	5	0			No				No								No		0	0
1700831	1	1700	7	1		65	Male	Class 4	1		2	No												Joint family	Farming (Agriculture, livestock, fisheries)		No	Yes	No	0	0			No				No								No		0	0
1700831	1	1700	7	4		54	Female	Class 1	9		2	No												Joint family	Farming (Agriculture, livestock, fisheries)		No	Yes	No	0	0			No				No								No		0	0
1700831	1	1700	7	3		28	Male	SSC	1		2	No												Joint family	Farming (Agriculture, livestock, fisheries)		No	Yes	No	0	0			No				No								No		0	0
1700831	1	1700	7	3		18	Female	HSC	9		2	No												Joint family	Farming (Agriculture, livestock, fisheries)		No	Yes	No	0	0			No				No								No		0	0
1700831	1	1700	7	3		22	Male	HSC	8		1	No												Joint family	Farming (Agriculture, livestock, fisheries)		No	Yes	No	0	0			No				No								No		0	0
1700831	1	1700	7	3		20	Male	SSC	7		1	No												Joint family	Farming (Agriculture, livestock, fisheries)		No	Yes	No	0	0			No				No								No		0	0
1700831	1	1700	7	3		19	Male	HSC	8		1	No												Joint family	Farming (Agriculture, livestock, fisheries)		No	Yes	No	0	0			No				No								No		0	0
1700923	1	1700	4	1		24	Male	Class 0/ Illiterate	1		2	No												Others	Day-labor (Agri)		No	No	Yes	5	0			No				No								No		0	0
1700923	1	1700	4	4		18	Female	Class 0/ Illiterate	9		2	No												Others	Day-labor (Agri)		No	No	Yes	5	0			No				No								No		0	0
1700923	1	1700	4	3		1	Male	Class 0/ Illiterate	10		1	No												Others	Day-labor (Agri)		No	No	Yes	5	0			No				No								No		0	0
1700923	1	1700	4	2		40	Female	Class 0/ Illiterate	9		2	No												Others	Day-labor (Agri)		No	No	Yes	5	0			No				No								No		0	0
1700924	1	1700	3	1		21	Male	SSC	1		1	No												Nuclear	Farming (Agriculture, livestock, fisheries)		No	No	Yes	33	25	0	25	No				No								No		0	0
1700924	1	1700	3	5		26	Male	Class 5	1		1	No												Nuclear	Farming (Agriculture, livestock, fisheries)		No	No	Yes	33	25	0	25	No				No								No		0	0
1700924	1	1700	3	2		45	Female	Class 0/ Illiterate	9		3	No												Nuclear	Farming (Agriculture, livestock, fisheries)		No	No	Yes	33	25	0	25	No				No								No		0	0
1700925	1	1700	4	1		57	Male	Class 0/ Illiterate	1		2	No												Nuclear	Day-labor (Agri)		No	No	Yes	5	0			No				Yes	3	0	0	1	0	=< 5000	Yes	No		0	0
1700925	1	1700	4	4		50	Female	Class 0/ Illiterate	9		2	No												Nuclear	Day-labor (Agri)		No	No	Yes	5	0			No				Yes	3	0	0	1	0	=< 5000	Yes	No		0	0
1700925	1	1700	4	3		30	Male	Class 4	2		1	No												Nuclear	Day-labor (Agri)		No	No	Yes	5	0			No				Yes	3	0	0	1	0	=< 5000	Yes	No		0	0
1700925	1	1700	4	3		10	Female	Class 5	8		1	No												Nuclear	Day-labor (Agri)		No	No	Yes	5	0			No				Yes	3	0	0	1	0	=< 5000	Yes	No		0	0
1800142	1	1800	5	1		23	Male	SSC	2		2	No												Extended nuclear	Day-labor (non-agri)		No	No	Yes	4	0			No				Yes	1	1	0	0	0	26000 - 30000	Yes	No		0	0
1800142	1	1800	5	4		23	Female	SSC	9		2	No												Extended nuclear	Day-labor (non-agri)		No	No	Yes	4	0			No				Yes	1	1	0	0	0	26000 - 30000	Yes	No		0	0
1800142	1	1800	5	2		46	Female	Class 0/ Illiterate	2		3	No												Extended nuclear	Day-labor (non-agri)		No	No	Yes	4	0			No				Yes	1	1	0	0	0	26000 - 30000	Yes	No		0	0
1800142	1	1800	5	3		4	Female	Class 0/ Illiterate	10		1	No												Extended nuclear	Day-labor (non-agri)		No	No	Yes	4	0			No				Yes	1	1	0	0	0	26000 - 30000	Yes	No		0	0
1800142	1	1800	5	3		2	Male	Class 0/ Illiterate	10		1	No												Extended nuclear	Day-labor (non-agri)		No	No	Yes	4	0			No				Yes	1	1	0	0	0	26000 - 30000	Yes	No		0	0
1800143	1	1800	3	1		28	Male	Class 4	4		2	No												Nuclear	Day-labor (non-agri)		No	No	Yes	3	0			No				No								No		0	0
1800143	1	1800	3	4		22	Female	Class 5	9		2	No												Nuclear	Day-labor (non-agri)		No	No	Yes	3	0			No				No								No		0	0
1800143	1	1800	3	3		4	Male	Class 0/ Illiterate	10		1	No												Nuclear	Day-labor (non-agri)		No	No	Yes	3	0			No				No								No		0	0
1800144	1	1800	4	1		33	Male	Class 5	2		2	No												Extended nuclear	Day-labor (Agri)		No	No	Yes	3.5	0			No				No								No		0	0
1800144	1	1800	4	4		29	Female	Class 8	2		2	No												Extended nuclear	Day-labor (Agri)		No	No	Yes	3.5	0			No				No								No		0	0
1800144	1	1800	4	4		60	Female	Class 0/ Illiterate	2		3	No												Extended nuclear	Day-labor (Agri)		No	No	Yes	3.5	0			No				No								No		0	0
1800144	1	1800	4	3		13	Female	Class 5	8		1	No												Extended nuclear	Day-labor (Agri)		No	No	Yes	3.5	0			No				No								No		0	0
18002027	1	1800	4	1		24	Male	Class 8	2		2	No												Extended nuclear	Day-labor (Agri)		No	No	Yes	5	0			Yes	Seasonal	10000 - 50000	Yes	Yes	1 2	1	1	0	0	21000 - 25000	Yes	Yes	0	0	1
18002027	1	1800	4	4		17	Female	SSC	9		2	No												Extended nuclear	Day-labor (Agri)		No	No	Yes	5	0			Yes	Seasonal	10000 - 50000	Yes	Yes	1 2	1	1	0	0	21000 - 25000	Yes	Yes	0	0	1
18002027	1	1800	4	2		50	Female	Class 0/ Illiterate	2		3	No												Extended nuclear	Day-labor (Agri)		No	No	Yes	5	0			Yes	Seasonal	10000 - 50000	Yes	Yes	1 2	1	1	0	0	21000 - 25000	Yes	Yes	0	0	1
18002027	1	1800	4	5		18	Male	Class 5	2		1	No												Extended nuclear	Day-labor (Agri)		No	No	Yes	5	0			Yes	Seasonal	10000 - 50000	Yes	Yes	1 2	1	1	0	0	21000 - 25000	Yes	Yes	0	0	1
18002029	1	1800	3	1		24	Male	Class 0/ Illiterate	2		2	No												Nuclear	Day-labor (Agri)		No	No	Yes	3	0			No				No								No		0	0
18002029	1	1800	3	4		19	Female	SSC	9		2	No												Nuclear	Day-labor (Agri)		No	No	Yes	3	0			No				No								No		0	0
18002029	1	1800	3	3		.5	Female	Class 0/ Illiterate	10		1	No												Nuclear	Day-labor (Agri)		No	No	Yes	3	0			No				No								No		0	0
18002030	1	1800	3	1		55	Male	Class 0/ Illiterate	2		2	No												Nuclear	Day-labor (Agri)		No	Yes	Yes	3.5	0			No				Yes	2	0	1	0	0	5000 - 10000	Yes	Yes	0	0	1
18002030	1	1800	3	4		45	Female	Class 0/ Illiterate	9		2	No												Nuclear	Day-labor (Agri)		No	Yes	Yes	3.5	0			No				Yes	2	0	1	0	0	5000 - 10000	Yes	Yes	0	0	1
18002030	1	1800	3	3		18	Male	SSC	8		1	No												Nuclear	Day-labor (Agri)		No	Yes	Yes	3.5	0			No				Yes	2	0	1	0	0	5000 - 10000	Yes	Yes	0	0	1
18002120	1	1800	2	1		25	Male	SSC	1		1	No												Nuclear	Farming (Agriculture, livestock, fisheries)		Yes	No	Yes	16	0			Yes	Annual	10000 - 50000	Don't know/ Not sure	No								No		0	0
18002120	1	1800	2	6		75	Female	Class 0/ Illiterate	9		3	No												Nuclear	Farming (Agriculture, livestock, fisheries)		Yes	No	Yes	16	0			Yes	Annual	10000 - 50000	Don't know/ Not sure	No								No		0	0
1800231	1	1800	6	1		60	Male	Class 0/ Illiterate	1		2	No												Joint family	Day-labor (Agri)		No	No	Yes	5	0			Yes	Seasonal	51000 - 100000	Yes	No								No		0	0
1800231	1	1800	6	4		50	Female	Class 3	9		2	No												Joint family	Day-labor (Agri)		No	No	Yes	5	0			Yes	Seasonal	51000 - 100000	Yes	No								No		0	0
1800231	1	1800	6	3		30	Male	Class 4	6		2	No												Joint family	Day-labor (Agri)		No	No	Yes	5	0			Yes	Seasonal	51000 - 100000	Yes	No								No		0	0
1800231	1	1800	6	3		25	Female	Class 7	9		2	No												Joint family	Day-labor (Agri)		No	No	Yes	5	0			Yes	Seasonal	51000 - 100000	Yes	No								No		0	0
1800231	1	1800	6	3		23	Male	HSC	10		2	No												Joint family	Day-labor (Agri)		No	No	Yes	5	0			Yes	Seasonal	51000 - 100000	Yes	No								No		0	0
1800231	1	1800	6	3		19	Female	SSC	9		2	No												Joint family	Day-labor (Agri)		No	No	Yes	5	0			Yes	Seasonal	51000 - 100000	Yes	No								No		0	0
1800232	1	1800	4	1		60	Male	Class 0/ Illiterate	2		2	No												Extended nuclear	Day-labor (Agri)		No	No	Yes	5	0			Yes	Seasonal	=< 10000	Yes	Yes	2	0	1	0	0	16000 - 20000	Yes	No		0	0
1800232	1	1800	4	4		52	Female	Class 0/ Illiterate	2		2	No												Extended nuclear	Day-labor (Agri)		No	No	Yes	5	0			Yes	Seasonal	=< 10000	Yes	Yes	2	0	1	0	0	16000 - 20000	Yes	No		0	0
1800232	1	1800	4	99	Shahsuri	75	Female	Class 0/ Illiterate	10		2	No												Extended nuclear	Day-labor (Agri)		No	No	Yes	5	0			Yes	Seasonal	=< 10000	Yes	Yes	2	0	1	0	0	16000 - 20000	Yes	No		0	0
1800232	1	1800	4	7		7	Female	Class 1	8		1	No												Extended nuclear	Day-labor (Agri)		No	No	Yes	5	0			Yes	Seasonal	=< 10000	Yes	Yes	2	0	1	0	0	16000 - 20000	Yes	No		0	0
1800233	1	1800	6	4		35	Female	Class 5	2		2	No												Extended nuclear	Day-labor (Agri)		No	No	Yes	10.5	0			No				Yes	2	0	1	0	0	5000 - 10000	Yes	No		0	0
1800233	1	1800	6	1		42	Male	Class 0/ Illiterate	2		2	No												Extended nuclear	Day-labor (Agri)		No	No	Yes	10.5	0			No				Yes	2	0	1	0	0	5000 - 10000	Yes	No		0	0
1800233	1	1800	6	3		18	Female	HSC	8		1	No												Extended nuclear	Day-labor (Agri)		No	No	Yes	10.5	0			No				Yes	2	0	1	0	0	5000 - 10000	Yes	No		0	0
1800233	1	1800	6	3		9	Female	Class 3	8		1	No												Extended nuclear	Day-labor (Agri)		No	No	Yes	10.5	0			No				Yes	2	0	1	0	0	5000 - 10000	Yes	No		0	0
1800233	1	1800	6	3		5	Male	Class 0/ Illiterate	10		1	No												Extended nuclear	Day-labor (Agri)		No	No	Yes	10.5	0			No				Yes	2	0	1	0	0	5000 - 10000	Yes	No		0	0
1800233	1	1800	6	2		75	Female	Class 0/ Illiterate	10		2	No												Extended nuclear	Day-labor (Agri)		No	No	Yes	10.5	0			No				Yes	2	0	1	0	0	5000 - 10000	Yes	No		0	0
1800342	1	1800	4	1		25	Male	Class 5	1		2	No												Nuclear	Farming (Agriculture, livestock, fisheries)		No	Yes	Yes	7	0			Yes	Seasonal	101000 - 200000	Yes	No								Yes	0	2	1
1800342	1	1800	4	4		22	Female	SSC	9		2	No												Nuclear	Farming (Agriculture, livestock, fisheries)		No	Yes	Yes	7	0			Yes	Seasonal	101000 - 200000	Yes	No								Yes	0	2	1
1800342	1	1800	4	3		2.5	Female	Class 0/ Illiterate	10		1	No												Nuclear	Farming (Agriculture, livestock, fisheries)		No	Yes	Yes	7	0			Yes	Seasonal	101000 - 200000	Yes	No								Yes	0	2	1
1800342	1	1800	4	2		45	Female	Class 0/ Illiterate	9		3	No												Nuclear	Farming (Agriculture, livestock, fisheries)		No	Yes	Yes	7	0			Yes	Seasonal	101000 - 200000	Yes	No								Yes	0	2	1
1800343	1	1800	2	1		66	Male	Class 2	1		2	No												Nuclear	Day-labor (Agri)		No	No	Yes	73	66	66	0	No				Yes	2	0	1	0	0	=< 5000	Yes	No		0	0
1800343	1	1800	2	4		45	Female	Class 5	2		2	No												Nuclear	Day-labor (Agri)		No	No	Yes	73	66	66	0	No				Yes	2	0	1	0	0	=< 5000	Yes	No		0	0
1800344	1	1800	3	1		55	Male	Class 1	2		2	No												Nuclear	Day-labor (Agri)		No	No	Yes	4.5	0			Yes	Annual	51000 - 100000	Yes	No								No		0	0
1800344	1	1800	3	4		50	Female	Class 5	9		2	No												Nuclear	Day-labor (Agri)		No	No	Yes	4.5	0			Yes	Annual	51000 - 100000	Yes	No								No		0	0
1800344	1	1800	3	3		20	Male	HSC	6		1	No												Nuclear	Day-labor (Agri)		No	No	Yes	4.5	0			Yes	Annual	51000 - 100000	Yes	No								No		0	0
1800437	1	1800	1	1		52	Female	Class 0/ Illiterate	2		3	No												Nuclear	Day-labor (Agri)		Yes	No	Yes	6	0			No				No								No		0	0
1800438	1	1800	4	1		61	Male	Class 0/ Illiterate	2		2	No												Joint family	Day-labor (Agri)		No	Yes	Yes	3	0			No				No								No		0	0
1800438	1	1800	4	4		56	Female	Class 0/ Illiterate	2		2	No												Joint family	Day-labor (Agri)		No	Yes	Yes	3	0			No				No								No		0	0
1800438	1	1800	4	3		30	Female	Class 0/ Illiterate	9		2	No												Joint family	Day-labor (Agri)		No	Yes	Yes	3	0			No				No								No		0	0
1800438	1	1800	4	7		4	Female	Class 0/ Illiterate	10		1	No												Joint family	Day-labor (Agri)		No	Yes	Yes	3	0			No				No								No		0	0
1800439	1	1800	5	1		45	Male	Class 5	2		2	No												Nuclear	Day-labor (Agri)		No	No	Yes	12	0			No				No								No		0	0
1800439	1	1800	5	4		33	Female	Class 0/ Illiterate	9		2	No												Nuclear	Day-labor (Agri)		No	No	Yes	12	0			No				No								No		0	0
1800439	1	1800	5	3		18	Male	Class 4	4		1	No												Nuclear	Day-labor (Agri)		No	No	Yes	12	0			No				No								No		0	0
1800439	1	1800	5	3		14	Female	Class 7	8		1	No												Nuclear	Day-labor (Agri)		No	No	Yes	12	0			No				No								No		0	0
1800439	1	1800	5	3		10	Male	Class 5	8		1	No												Nuclear	Day-labor (Agri)		No	No	Yes	12	0			No				No								No		0	0
1800525	1	1800	2	1		65	Male	Class 5	1		2	No												Nuclear	Farming (Agriculture, livestock, fisheries)		No	Yes	Yes	62	50	38	12	No				No								Yes	0	0	1
1800525	1	1800	2	4		40	Female	Class 0/ Illiterate	9		2	No												Nuclear	Farming (Agriculture, livestock, fisheries)		No	Yes	Yes	62	50	38	12	No				No								Yes	0	0	1
1800526	1	1800	4	1		32	Male	SSC	2		2	No												Nuclear	Day-labor (non-agri)		No	No	Yes	31	25	12	13	No				No								Yes	0	0	1
1800526	1	1800	4	4		28	Female	Class 8	9		2	No												Nuclear	Day-labor (non-agri)		No	No	Yes	31	25	12	13	No				No								Yes	0	0	1
1800526	1	1800	4	3		10	Female	Class 5	8		1	No												Nuclear	Day-labor (non-agri)		No	No	Yes	31	25	12	13	No				No								Yes	0	0	1
1800526	1	1800	4	3		4	Male	Class 0/ Illiterate	10		1	No												Nuclear	Day-labor (non-agri)		No	No	Yes	31	25	12	13	No				No								Yes	0	0	1
1800527	1	1800	4	1		36	Male	Class 0/ Illiterate	6		2	No												Nuclear	Day-labor (non-agri)		No	No	Yes	6	0			Yes	Seasonal	=> 200000	No	No								No		0	0
1800527	1	1800	4	4		26	Female	Class 0/ Illiterate	2		2	No												Nuclear	Day-labor (non-agri)		No	No	Yes	6	0			Yes	Seasonal	=> 200000	No	No								No		0	0
1800527	1	1800	4	3		18	Male	Class 9	2		1	No												Nuclear	Day-labor (non-agri)		No	No	Yes	6	0			Yes	Seasonal	=> 200000	No	No								No		0	0
1800527	1	1800	4	3		13	Female	Class 8	8		1	No												Nuclear	Day-labor (non-agri)		No	No	Yes	6	0			Yes	Seasonal	=> 200000	No	No								No		0	0
1800620	1	1800	3	1		43	Male	Class 5	7		2	No												Nuclear	Non-agriculture/business/service/middlemen		No	No	Yes	3	0			No				No								No		0	0
1800620	1	1800	3	4		40	Female	Class 7	9		2	No												Nuclear	Non-agriculture/business/service/middlemen		No	No	Yes	3	0			No				No								No		0	0
1800620	1	1800	3	3		14	Female	Class 8	8		1	No												Nuclear	Non-agriculture/business/service/middlemen		No	No	Yes	3	0			No				No								No		0	0
1800621	1	1800	9	1		33	Male	Class 7	2		2	No												Joint family	Day-labor (Agri)		No	No	Yes	4	0			No				Yes	2	0	1	0	0	=< 5000	Don't know/ Not sure	Yes	0	0	0
1800621	1	1800	9	4		22	Female	Class 7	9		2	No												Joint family	Day-labor (Agri)		No	No	Yes	4	0			No				Yes	2	0	1	0	0	=< 5000	Don't know/ Not sure	Yes	0	0	0
1800621	1	1800	9	3		8	Female	Class 2	8		1	No												Joint family	Day-labor (Agri)		No	No	Yes	4	0			No				Yes	2	0	1	0	0	=< 5000	Don't know/ Not sure	Yes	0	0	0
1800621	1	1800	9	3		2	Female	Class 0/ Illiterate	7		1	No												Joint family	Day-labor (Agri)		No	No	Yes	4	0			No				Yes	2	0	1	0	0	=< 5000	Don't know/ Not sure	Yes	0	0	0
1800621	1	1800	9	2		60	Male	Class 0/ Illiterate	10		2	No												Joint family	Day-labor (Agri)		No	No	Yes	4	0			No				Yes	2	0	1	0	0	=< 5000	Don't know/ Not sure	Yes	0	0	0
1800621	1	1800	9	2		58	Female	Class 0/ Illiterate	9		2	No												Joint family	Day-labor (Agri)		No	No	Yes	4	0			No				Yes	2	0	1	0	0	=< 5000	Don't know/ Not sure	Yes	0	0	0
1800621	1	1800	9	5		25	Male	SSC	7		2	No												Joint family	Day-labor (Agri)		No	No	Yes	4	0			No				Yes	2	0	1	0	0	=< 5000	Don't know/ Not sure	Yes	0	0	0
1800621	1	1800	9	5		22	Female	SSC	9		2	No												Joint family	Day-labor (Agri)		No	No	Yes	4	0			No				Yes	2	0	1	0	0	=< 5000	Don't know/ Not sure	Yes	0	0	0
1800621	1	1800	9	3		.30000001	Female	Class 0/ Illiterate	10		1	No												Joint family	Day-labor (Agri)		No	No	Yes	4	0			No				Yes	2	0	1	0	0	=< 5000	Don't know/ Not sure	Yes	0	0	0
1800826	1	1800	5	1		35	Male	Class 5	1		2	No												Extended nuclear	Farming (Agriculture, livestock, fisheries)		No	No	Yes	8	0			No				No								Yes	0	0	1
1800826	1	1800	5	4		28	Female	SSC	9		2	No												Extended nuclear	Farming (Agriculture, livestock, fisheries)		No	No	Yes	8	0			No				No								Yes	0	0	1
1800826	1	1800	5	2		55	Female	Class 1	9		3	No												Extended nuclear	Farming (Agriculture, livestock, fisheries)		No	No	Yes	8	0			No				No								Yes	0	0	1
1800826	1	1800	5	3		12	Male	Class 6	8		1	No												Extended nuclear	Farming (Agriculture, livestock, fisheries)		No	No	Yes	8	0			No				No								Yes	0	0	1
1800826	1	1800	5	3		5	Female	Class 0/ Illiterate	10		1	No												Extended nuclear	Farming (Agriculture, livestock, fisheries)		No	No	Yes	8	0			No				No								Yes	0	0	1
1800837	1	1800	2	1		45	Male	Class 1	1		2	No												Nuclear	Farming (Agriculture, livestock, fisheries)		No	No	Yes	6	0			No				No								No		0	0
1800837	1	1800	2	4		40	Female	Class 4	9		2	No												Nuclear	Farming (Agriculture, livestock, fisheries)		No	No	Yes	6	0			No				No								No		0	0
1800838	1	1800	5	1		42	Male	Class 3	6		2	No												Extended nuclear	Non-agriculture/business/service/middlemen		No	No	Yes	5.5	0			Yes	Annual	10000 - 50000	Yes	No								No		0	0
1800838	1	1800	5	4		37	Female	Class 5	9		2	No												Extended nuclear	Non-agriculture/business/service/middlemen		No	No	Yes	5.5	0			Yes	Annual	10000 - 50000	Yes	No								No		0	0
1800838	1	1800	5	2		60	Female	Class 1	2		3	No												Extended nuclear	Non-agriculture/business/service/middlemen		No	No	Yes	5.5	0			Yes	Annual	10000 - 50000	Yes	No								No		0	0
1800838	1	1800	5	3		16	Male	SSC	8		1	No												Extended nuclear	Non-agriculture/business/service/middlemen		No	No	Yes	5.5	0			Yes	Annual	10000 - 50000	Yes	No								No		0	0
1800838	1	1800	5	3		12	Male	Class 6	8		1	No												Extended nuclear	Non-agriculture/business/service/middlemen		No	No	Yes	5.5	0			Yes	Annual	10000 - 50000	Yes	No								No		0	0
1800928	1	1800	4	1		35	Male	Class 0/ Illiterate	2		2	No												Nuclear	Day-labor (Agri)		No	No	Yes	4	0			No				No								No		0	0
1800928	1	1800	4	4		28	Female	Class 7	9		2	No												Nuclear	Day-labor (Agri)		No	No	Yes	4	0			No				No								No		0	0
1800928	1	1800	4	3		11	Male	Class 5	8		1	No												Nuclear	Day-labor (Agri)		No	No	Yes	4	0			No				No								No		0	0
1800928	1	1800	4	3		5	Female	Class 0/ Illiterate	10		1	No												Nuclear	Day-labor (Agri)		No	No	Yes	4	0			No				No								No		0	0
1800930	1	1800	6	1		65	Male	Class 0/ Illiterate	2		2	No												Extended nuclear	Day-labor (Agri)		No	No	Yes	90	86	83	3	Yes	Annual	51000 - 100000	Yes	No								No		0	0
1800930	1	1800	6	4		55	Female	Class 0/ Illiterate	2		2	No												Extended nuclear	Day-labor (Agri)		No	No	Yes	90	86	83	3	Yes	Annual	51000 - 100000	Yes	No								No		0	0
1800930	1	1800	6	3		35	Male	Class 8	2		2	No												Extended nuclear	Day-labor (Agri)		No	No	Yes	90	86	83	3	Yes	Annual	51000 - 100000	Yes	No								No		0	0
1800930	1	1800	6	3		30	Female	Class 5	9		2	No												Extended nuclear	Day-labor (Agri)		No	No	Yes	90	86	83	3	Yes	Annual	51000 - 100000	Yes	No								No		0	0
1800930	1	1800	6	7		12	Male	Class 8	8		1	No												Extended nuclear	Day-labor (Agri)		No	No	Yes	90	86	83	3	Yes	Annual	51000 - 100000	Yes	No								No		0	0
1800930	1	1800	6	7		6	Female	Class 1	8		1	No												Extended nuclear	Day-labor (Agri)		No	No	Yes	90	86	83	3	Yes	Annual	51000 - 100000	Yes	No								No		0	0
1800931	1	1800	4	1		36	Male	Class 5	2		2	No												Nuclear	Day-labor (Agri)		No	No	Yes	33	28	0	28	No				Yes	3	0	0	1	0	26000 - 30000	No	Yes	0	0	1
1800931	1	1800	4	4		30	Female	Class 8	9		2	No												Nuclear	Day-labor (Agri)		No	No	Yes	33	28	0	28	No				Yes	3	0	0	1	0	26000 - 30000	No	Yes	0	0	1
1800931	1	1800	4	3		12	Male	Class 8	8		1	No												Nuclear	Day-labor (Agri)		No	No	Yes	33	28	0	28	No				Yes	3	0	0	1	0	26000 - 30000	No	Yes	0	0	1
1800931	1	1800	4	3		3	Male	Class 0/ Illiterate	10		1	No												Nuclear	Day-labor (Agri)		No	No	Yes	33	28	0	28	No				Yes	3	0	0	1	0	26000 - 30000	No	Yes	0	0	1
1900123	1	1900	2	1		77	Male	Class 5	1		2	No												Nuclear	Farming (Agriculture, livestock, fisheries)		No	Yes	Yes	65	50	50	0	No				No								No		0	0
1900123	1	1900	2	4		70	Female	Class 0/ Illiterate	9		2	No												Nuclear	Farming (Agriculture, livestock, fisheries)		No	Yes	Yes	65	50	50	0	No				No								No		0	0
1900124	1	1900	4	1		35	Male	Class 5	1		2	No												Nuclear	Farming (Agriculture, livestock, fisheries)		No	No	Yes	200	160	110	50	Yes	Annual	51000 - 100000	Yes	No								Yes	0	2	2
1900124	1	1900	4	4		33	Female	Class 6	9		2	No												Nuclear	Farming (Agriculture, livestock, fisheries)		No	No	Yes	200	160	110	50	Yes	Annual	51000 - 100000	Yes	No								Yes	0	2	2
1900124	1	1900	4	3		16	Female	SSC	8		1	No												Nuclear	Farming (Agriculture, livestock, fisheries)		No	No	Yes	200	160	110	50	Yes	Annual	51000 - 100000	Yes	No								Yes	0	2	2
1900124	1	1900	4	3		8	Male	Class 2	8		1	No												Nuclear	Farming (Agriculture, livestock, fisheries)		No	No	Yes	200	160	110	50	Yes	Annual	51000 - 100000	Yes	No								Yes	0	2	2
1900125	1	1900	3	1		47	Male	Class 0/ Illiterate	3		2	No												Nuclear	Non-agriculture/business/service/middlemen		No	No	Yes	50	15	15	0	Yes	Annual	=> 200000	Yes	No								No		0	0
1900125	1	1900	3	4		38	Female	Class 0/ Illiterate	9		2	No												Nuclear	Non-agriculture/business/service/middlemen		No	No	Yes	50	15	15	0	Yes	Annual	=> 200000	Yes	No								No		0	0
1900125	1	1900	3	3		23	Male	SSC	7		1	No												Nuclear	Non-agriculture/business/service/middlemen		No	No	Yes	50	15	15	0	Yes	Annual	=> 200000	Yes	No								No		0	0
19002012	1	1900	4	1		35	Male	Class 0/ Illiterate	1		2	No												Nuclear	Farming (Agriculture, livestock, fisheries)		No	No	Yes	5	0			Yes	Seasonal	=< 10000	Yes	No								No		0	0
19002012	1	1900	4	4		31	Female	SSC	9		2	No												Nuclear	Farming (Agriculture, livestock, fisheries)		No	No	Yes	5	0			Yes	Seasonal	=< 10000	Yes	No								No		0	0
19002012	1	1900	4	3		14	Male	Class 7	8		1	No												Nuclear	Farming (Agriculture, livestock, fisheries)		No	No	Yes	5	0			Yes	Seasonal	=< 10000	Yes	No								No		0	0
19002012	1	1900	4	3		7.6999998	Male	Class 2	8		1	No												Nuclear	Farming (Agriculture, livestock, fisheries)		No	No	Yes	5	0			Yes	Seasonal	=< 10000	Yes	No								No		0	0
1900211	1	1900	3	1		24	Male	Class 0/ Illiterate	5		2	No												Nuclear	Day-labor (non-agri)		No	No	Yes	4	0			No				No								No		0	0
1900211	1	1900	3	4		19	Female	Class 7	9		2	No												Nuclear	Day-labor (non-agri)		No	No	Yes	4	0			No				No								No		0	0
1900211	1	1900	3	3		1.8	Female	Class 0/ Illiterate	10		1	No												Nuclear	Day-labor (non-agri)		No	No	Yes	4	0			No				No								No		0	0
19002121	1	1900	6	1		63	Male	Class 0/ Illiterate	1		2	Yes	0	1	0	0	0	0	0	0	0	0	0	Extended nuclear	Non-agriculture/business/service/middlemen		No	Yes	Yes	159	150	25	125	Yes	Annual	10000 - 50000	Yes	No								Yes	0	0	1
19002121	1	1900	6	4		56	Female	Class 0/ Illiterate	9		2	Yes	0	1	0	0	0	0	0	0	0	0	0	Extended nuclear	Non-agriculture/business/service/middlemen		No	Yes	Yes	159	150	25	125	Yes	Annual	10000 - 50000	Yes	No								Yes	0	0	1
19002121	1	1900	6	3		28	Male	Class 5	6		2	Yes	0	1	0	0	0	0	0	0	0	0	0	Extended nuclear	Non-agriculture/business/service/middlemen		No	Yes	Yes	159	150	25	125	Yes	Annual	10000 - 50000	Yes	No								Yes	0	0	1
19002121	1	1900	6	3		26	Female	Class 3	9		2	Yes	0	1	0	0	0	0	0	0	0	0	0	Extended nuclear	Non-agriculture/business/service/middlemen		No	Yes	Yes	159	150	25	125	Yes	Annual	10000 - 50000	Yes	No								Yes	0	0	1
19002121	1	1900	6	7		12	Male	Class 6	8		1	Yes	0	1	0	0	0	0	0	0	0	0	0	Extended nuclear	Non-agriculture/business/service/middlemen		No	Yes	Yes	159	150	25	125	Yes	Annual	10000 - 50000	Yes	No								Yes	0	0	1
19002121	1	1900	6	7		6	Female	Class 0/ Illiterate	10		1	Yes	0	1	0	0	0	0	0	0	0	0	0	Extended nuclear	Non-agriculture/business/service/middlemen		No	Yes	Yes	159	150	25	125	Yes	Annual	10000 - 50000	Yes	No								Yes	0	0	1
19002122	1	1900	5	1		44	Male	Class 0/ Illiterate	2		2	No												Extended nuclear	Day-labor (Agri)		No	No	Yes	2.5	0			Yes	Annual	10000 - 50000	Yes	No								No		0	0
19002122	1	1900	5	4		40	Female	Class 0/ Illiterate	9		2	No												Extended nuclear	Day-labor (Agri)		No	No	Yes	2.5	0			Yes	Annual	10000 - 50000	Yes	No								No		0	0
19002122	1	1900	5	3		18	Male	Class 5	6		2	No												Extended nuclear	Day-labor (Agri)		No	No	Yes	2.5	0			Yes	Annual	10000 - 50000	Yes	No								No		0	0
19002122	1	1900	5	3		17	Female	Class 9	9		2	No												Extended nuclear	Day-labor (Agri)		No	No	Yes	2.5	0			Yes	Annual	10000 - 50000	Yes	No								No		0	0
19002122	1	1900	5	3		11	Male	Class 5	8		1	No												Extended nuclear	Day-labor (Agri)		No	No	Yes	2.5	0			Yes	Annual	10000 - 50000	Yes	No								No		0	0
19002123	1	1900	2	1		55	Male	Class 0/ Illiterate	1		2	No												Nuclear	Farming (Agriculture, livestock, fisheries)		No	No	Yes	5	0			No				No								No		0	0
19002123	1	1900	2	4		50	Female	Class 0/ Illiterate	9		2	No												Nuclear	Farming (Agriculture, livestock, fisheries)		No	No	Yes	5	0			No				No								No		0	0
1900213	1	1900	5	1		23	Male	Class 7	1		2	No												Joint family	Farming (Agriculture, livestock, fisheries)		No	No	Yes	8	0			No				No								No		0	0
1900213	1	1900	5	4		21	Female	Class 7	9		2	No												Joint family	Farming (Agriculture, livestock, fisheries)		No	No	Yes	8	0			No				No								No		0	0
1900213	1	1900	5	2		35	Female	Class 0/ Illiterate	2		2	No												Joint family	Farming (Agriculture, livestock, fisheries)		No	No	Yes	8	0			No				No								No		0	0
1900213	1	1900	5	5		18	Male	Class 8	4		1	No												Joint family	Farming (Agriculture, livestock, fisheries)		No	No	Yes	8	0			No				No								No		0	0
1900213	1	1900	5	5		12	Male	Class 5	8		1	No												Joint family	Farming (Agriculture, livestock, fisheries)		No	No	Yes	8	0			No				No								No		0	0
1900214	1	1900	2	1		39	Male	Class 0/ Illiterate	2		2	No												Nuclear	Day-labor (non-agri)		No	No	Yes	3.5	0			No				No								No		0	0
1900214	1	1900	2	4		32	Female	SSC	9		2	No												Nuclear	Day-labor (non-agri)		No	No	Yes	3.5	0			No				No								No		0	0
1900215	1	1900	6	1		40	Male	Class 4	2		2	No												Nuclear	Day-labor (non-agri)		No	Yes	Yes	63.700001	25	8.6999998	16.200001	No				Yes	3	0	0	1	0	5000 - 10000	Yes	Yes	0	0	1
1900215	1	1900	6	4		30	Female	Class 3	9		2	No												Nuclear	Day-labor (non-agri)		No	Yes	Yes	63.700001	25	8.6999998	16.200001	No				Yes	3	0	0	1	0	5000 - 10000	Yes	Yes	0	0	1
1900215	1	1900	6	3		15	Male	Class 9	8		1	No												Nuclear	Day-labor (non-agri)		No	Yes	Yes	63.700001	25	8.6999998	16.200001	No				Yes	3	0	0	1	0	5000 - 10000	Yes	Yes	0	0	1
1900215	1	1900	6	3		12	Male	Class 7	8		1	No												Nuclear	Day-labor (non-agri)		No	Yes	Yes	63.700001	25	8.6999998	16.200001	No				Yes	3	0	0	1	0	5000 - 10000	Yes	Yes	0	0	1
1900215	1	1900	6	3		8	Female	Class 1	8		1	No												Nuclear	Day-labor (non-agri)		No	Yes	Yes	63.700001	25	8.6999998	16.200001	No				Yes	3	0	0	1	0	5000 - 10000	Yes	Yes	0	0	1
1900215	1	1900	6	3		.82999998	Female	Class 0/ Illiterate	10		1	No												Nuclear	Day-labor (non-agri)		No	Yes	Yes	63.700001	25	8.6999998	16.200001	No				Yes	3	0	0	1	0	5000 - 10000	Yes	Yes	0	0	1
1900219	1	1900	4	1		50	Male	Class 4	5		2	No												Nuclear	Non-agriculture/business/service/middlemen		No	No	Yes	5	0			Yes	Seasonal	10000 - 50000	Yes	Yes	3	0	0	1	0	=< 5000	Yes	No		0	0
1900219	1	1900	4	4		35	Female	Class 5	9		2	No												Nuclear	Non-agriculture/business/service/middlemen		No	No	Yes	5	0			Yes	Seasonal	10000 - 50000	Yes	Yes	3	0	0	1	0	=< 5000	Yes	No		0	0
1900219	1	1900	4	3		12	Male	Class 3	8		1	No												Nuclear	Non-agriculture/business/service/middlemen		No	No	Yes	5	0			Yes	Seasonal	10000 - 50000	Yes	Yes	3	0	0	1	0	=< 5000	Yes	No		0	0
1900219	1	1900	4	3		7	Female	Class 1	8		1	No												Nuclear	Non-agriculture/business/service/middlemen		No	No	Yes	5	0			Yes	Seasonal	10000 - 50000	Yes	Yes	3	0	0	1	0	=< 5000	Yes	No		0	0
1900234	1	1900	5	1		65	Male	Class 0/ Illiterate	1		2	No												Joint family	Day-labor (non-agri)		No	No	Yes	15	0			No				Yes	3	0	0	1	0	=< 5000	Don't know/ Not sure	No		0	0
1900234	1	1900	5	4		58	Female	Class 0/ Illiterate	2		2	No												Joint family	Day-labor (non-agri)		No	No	Yes	15	0			No				Yes	3	0	0	1	0	=< 5000	Don't know/ Not sure	No		0	0
1900234	1	1900	5	3		27	Male	Class 5	2		2	No												Joint family	Day-labor (non-agri)		No	No	Yes	15	0			No				Yes	3	0	0	1	0	=< 5000	Don't know/ Not sure	No		0	0
1900234	1	1900	5	3		23	Female	Class 8	9		2	No												Joint family	Day-labor (non-agri)		No	No	Yes	15	0			No				Yes	3	0	0	1	0	=< 5000	Don't know/ Not sure	No		0	0
1900234	1	1900	5	7		4	Male	Class 0/ Illiterate	10		1	No												Joint family	Day-labor (non-agri)		No	No	Yes	15	0			No				Yes	3	0	0	1	0	=< 5000	Don't know/ Not sure	No		0	0
1900235	1	1900	3	1		37	Male	Class 0/ Illiterate	6		2	No												Nuclear	Day-labor (non-agri)		No	No	Yes	15	0			No				Yes	3	0	0	1	0	=< 5000	Don't know/ Not sure	No		0	0
1900235	1	1900	3	4		27	Female	Class 8	9		2	No												Nuclear	Day-labor (non-agri)		No	No	Yes	15	0			No				Yes	3	0	0	1	0	=< 5000	Don't know/ Not sure	No		0	0
1900235	1	1900	3	3		9	Male	Class 3	8		1	No												Nuclear	Day-labor (non-agri)		No	No	Yes	15	0			No				Yes	3	0	0	1	0	=< 5000	Don't know/ Not sure	No		0	0
1900236	1	1900	6	1		65	Male	Class 0/ Illiterate	2		2	No												Joint family	Day-labor (Agri)		No	No	Yes	10	0			No				Yes	2	0	1	0	0	5000 - 10000	Don't know/ Not sure	Yes	0	0	1
1900236	1	1900	6	4		55	Female	Class 0/ Illiterate	2		2	No												Joint family	Day-labor (Agri)		No	No	Yes	10	0			No				Yes	2	0	1	0	0	5000 - 10000	Don't know/ Not sure	Yes	0	0	1
1900236	1	1900	6	3		30	Female	Class 0/ Illiterate	9		2	No												Joint family	Day-labor (Agri)		No	No	Yes	10	0			No				Yes	2	0	1	0	0	5000 - 10000	Don't know/ Not sure	Yes	0	0	1
1900236	1	1900	6	7		17	Male	Class 3	10		1	No												Joint family	Day-labor (Agri)		No	No	Yes	10	0			No				Yes	2	0	1	0	0	5000 - 10000	Don't know/ Not sure	Yes	0	0	1
1900236	1	1900	6	7		12	Male	Class 3	8		1	No												Joint family	Day-labor (Agri)		No	No	Yes	10	0			No				Yes	2	0	1	0	0	5000 - 10000	Don't know/ Not sure	Yes	0	0	1
1900236	1	1900	6	7		5	Female	Class 1	8		1	No												Joint family	Day-labor (Agri)		No	No	Yes	10	0			No				Yes	2	0	1	0	0	5000 - 10000	Don't know/ Not sure	Yes	0	0	1
1900324	1	1900	3	1		35	Male	Class 2	6		2	No												Nuclear	Day-labor (non-agri)		No	No	Yes	8	0			Yes	Annual	10000 - 50000	Don't know/ Not sure	No								No		0	0
1900324	1	1900	3	4		33	Male	Class 9	9		2	No												Nuclear	Day-labor (non-agri)		No	No	Yes	8	0			Yes	Annual	10000 - 50000	Don't know/ Not sure	No								No		0	0
1900324	1	1900	3	3		13	Male	Class 7	8		1	No												Nuclear	Day-labor (non-agri)		No	No	Yes	8	0			Yes	Annual	10000 - 50000	Don't know/ Not sure	No								No		0	0
1900325	1	1900	3	1		23	Male	Class 1	2		2	No												Nuclear	Day-labor (Agri)		No	No	Yes	48	33	0	33	No				No								No		0	0
1900325	1	1900	3	4		19	Female	Class 9	9		2	No												Nuclear	Day-labor (Agri)		No	No	Yes	48	33	0	33	No				No								No		0	0
1900325	1	1900	3	3		3	Female	Class 0/ Illiterate	10		1	No												Nuclear	Day-labor (Agri)		No	No	Yes	48	33	0	33	No				No								No		0	0
1900326	1	1900	5	1		40	Male	Class 4	2		2	No												Extended nuclear	Day-labor (Agri)		No	No	Yes	8	0			No				No								No		0	0
1900326	1	1900	5	4		39	Female	Class 5	9		2	No												Extended nuclear	Day-labor (Agri)		No	No	Yes	8	0			No				No								No		0	0
1900326	1	1900	5	3		22	Male	Class 5	2		2	No												Extended nuclear	Day-labor (Agri)		No	No	Yes	8	0			No				No								No		0	0
1900326	1	1900	5	3		17	Female	SSC	9		2	No												Extended nuclear	Day-labor (Agri)		No	No	Yes	8	0			No				No								No		0	0
1900326	1	1900	5	3		18	Male	Class 6	10		1	No												Extended nuclear	Day-labor (Agri)		No	No	Yes	8	0			No				No								No		0	0
1900345	1	1900	4	1		27	Male	Class 2	6		2	No												Nuclear	Day-labor (non-agri)		No	No	Yes	7	0			No				No								No		0	0
1900345	1	1900	4	4		23	Female	Class 8	9		2	No												Nuclear	Day-labor (non-agri)		No	No	Yes	7	0			No				No								No		0	0
1900345	1	1900	4	3		7	Female	Class 2	8		1	No												Nuclear	Day-labor (non-agri)		No	No	Yes	7	0			No				No								No		0	0
1900345	1	1900	4	3		3.5	Male	Class 0/ Illiterate	10		1	No												Nuclear	Day-labor (non-agri)		No	No	Yes	7	0			No				No								No		0	0
1900346	1	1900	5	1		31	Male	Class 1	2		2	No												Extended nuclear	Day-labor (Agri)		No	No	Yes	5	0			No				No								No		0	0
1900346	1	1900	5	4		26	Female	Class 7	9		2	No												Extended nuclear	Day-labor (Agri)		No	No	Yes	5	0			No				No								No		0	0
1900346	1	1900	5	3		12	Female	Class 6	8		1	No												Extended nuclear	Day-labor (Agri)		No	No	Yes	5	0			No				No								No		0	0
1900346	1	1900	5	3		4	Male	Class 0/ Illiterate	10		1	No												Extended nuclear	Day-labor (Agri)		No	No	Yes	5	0			No				No								No		0	0
1900346	1	1900	5	2		45	Female	Class 0/ Illiterate	9		3	No												Extended nuclear	Day-labor (Agri)		No	No	Yes	5	0			No				No								No		0	0
1900347	1	1900	5	1		55	Male	Class 1	1		2	No												Nuclear	Farming (Agriculture, livestock, fisheries)		No	No	Yes	34	25	25	0	No				No								Yes	0	0	1
1900347	1	1900	5	4		45	Female	Class 5	9		2	No												Nuclear	Farming (Agriculture, livestock, fisheries)		No	No	Yes	34	25	25	0	No				No								Yes	0	0	1
1900347	1	1900	5	3		18	Male	SSC	8		1	No												Nuclear	Farming (Agriculture, livestock, fisheries)		No	No	Yes	34	25	25	0	No				No								Yes	0	0	1
1900347	1	1900	5	3		17	Female	Class 9	8		1	No												Nuclear	Farming (Agriculture, livestock, fisheries)		No	No	Yes	34	25	25	0	No				No								Yes	0	0	1
1900347	1	1900	5	3		4	Male	Class 1	8		1	No												Nuclear	Farming (Agriculture, livestock, fisheries)		No	No	Yes	34	25	25	0	No				No								Yes	0	0	1
1900419	1	1900	4	1		55	Male	Class 0/ Illiterate	1		2	No												Nuclear	Farming (Agriculture, livestock, fisheries)		No	No	Yes	57	50	50	0	Yes	Annual	101000 - 200000	Yes	No								No		0	0
1900419	1	1900	4	4		50	Female	Class 8	9		2	No												Nuclear	Farming (Agriculture, livestock, fisheries)		No	No	Yes	57	50	50	0	Yes	Annual	101000 - 200000	Yes	No								No		0	0
1900419	1	1900	4	3		23	Male	Bachelor (BA/Honors/Degree)	8		1	No												Nuclear	Farming (Agriculture, livestock, fisheries)		No	No	Yes	57	50	50	0	Yes	Annual	101000 - 200000	Yes	No								No		0	0
1900419	1	1900	4	3		13	Female	Class 8	8		1	No												Nuclear	Farming (Agriculture, livestock, fisheries)		No	No	Yes	57	50	50	0	Yes	Annual	101000 - 200000	Yes	No								No		0	0
1900420	1	1900	6	1		32	Male	Master's	7		2	No												Extended nuclear	Non-agriculture/business/service/middlemen		Yes	Yes	Yes	12	0			No				No								No		0	0
1900420	1	1900	6	4		25	Female	SSC	9		2	No												Extended nuclear	Non-agriculture/business/service/middlemen		Yes	Yes	Yes	12	0			No				No								No		0	0
1900420	1	1900	6	3		9	Male	Class 4	8		1	No												Extended nuclear	Non-agriculture/business/service/middlemen		Yes	Yes	Yes	12	0			No				No								No		0	0
1900420	1	1900	6	3		5	Male	Class 0/ Illiterate	10		1	No												Extended nuclear	Non-agriculture/business/service/middlemen		Yes	Yes	Yes	12	0			No				No								No		0	0
1900420	1	1900	6	3		3	Female	Class 0/ Illiterate	10		1	No												Extended nuclear	Non-agriculture/business/service/middlemen		Yes	Yes	Yes	12	0			No				No								No		0	0
1900420	1	1900	6	2		80	Male	Class 3	10		3	No												Extended nuclear	Non-agriculture/business/service/middlemen		Yes	Yes	Yes	12	0			No				No								No		0	0
1900421	1	1900	4	1		33	Male	Class 3	1		2	No												Nuclear	Farming (Agriculture, livestock, fisheries)		No	Yes	Yes	10	0			Yes	Seasonal	101000 - 200000	Yes	Yes	3	0	0	1	0	=< 5000	Yes	Yes	0	0	1
1900421	1	1900	4	4		26	Female	Class 8	9		2	No												Nuclear	Farming (Agriculture, livestock, fisheries)		No	Yes	Yes	10	0			Yes	Seasonal	101000 - 200000	Yes	Yes	3	0	0	1	0	=< 5000	Yes	Yes	0	0	1
1900421	1	1900	4	3		10	Female	Class 5	8		1	No												Nuclear	Farming (Agriculture, livestock, fisheries)		No	Yes	Yes	10	0			Yes	Seasonal	101000 - 200000	Yes	Yes	3	0	0	1	0	=< 5000	Yes	Yes	0	0	1
1900421	1	1900	4	3		4	Male	Class 0/ Illiterate	10		1	No												Nuclear	Farming (Agriculture, livestock, fisheries)		No	Yes	Yes	10	0			Yes	Seasonal	101000 - 200000	Yes	Yes	3	0	0	1	0	=< 5000	Yes	Yes	0	0	1
1900517	1	1900	6	1		50	Male	Class 0/ Illiterate	3		2	No												Extended nuclear	Non-agriculture/business/service/middlemen		No	No	Yes	10	0			Yes	Annual	10000 - 50000	Yes	No								No		0	0
1900517	1	1900	6	4		40	Female	Class 0/ Illiterate	9		2	No												Extended nuclear	Non-agriculture/business/service/middlemen		No	No	Yes	10	0			Yes	Annual	10000 - 50000	Yes	No								No		0	0
1900517	1	1900	6	3		26	Male	Class 5	2		2	No												Extended nuclear	Non-agriculture/business/service/middlemen		No	No	Yes	10	0			Yes	Annual	10000 - 50000	Yes	No								No		0	0
1900517	1	1900	6	3		22	Female	Class 6	9		2	No												Extended nuclear	Non-agriculture/business/service/middlemen		No	No	Yes	10	0			Yes	Annual	10000 - 50000	Yes	No								No		0	0
1900517	1	1900	6	3		16	Female	SSC	8		1	No												Extended nuclear	Non-agriculture/business/service/middlemen		No	No	Yes	10	0			Yes	Annual	10000 - 50000	Yes	No								No		0	0
1900517	1	1900	6	7		5	Female	Class 1	8		1	No												Extended nuclear	Non-agriculture/business/service/middlemen		No	No	Yes	10	0			Yes	Annual	10000 - 50000	Yes	No								No		0	0
1900518	1	1900	3	1		65	Male	Class 5	4		2	No												Nuclear	Day-labor (non-agri)		No	No	Yes	6	0			No				No								No		0	0
1900518	1	1900	3	4		60	Female	Class 0/ Illiterate	9		2	No												Nuclear	Day-labor (non-agri)		No	No	Yes	6	0			No				No								No		0	0
1900518	1	1900	3	3		18	Male	Class 3	4		1	No												Nuclear	Day-labor (non-agri)		No	No	Yes	6	0			No				No								No		0	0
1900519	1	1900	3	1		49	Male	Class 5	6		2	No												Nuclear	Non-agriculture/business/service/middlemen		No	No	Yes	7	0			Yes	Annual	51000 - 100000	Yes	No								No		0	0
1900519	1	1900	3	4		45	Female	Class 5	9		2	No												Nuclear	Non-agriculture/business/service/middlemen		No	No	Yes	7	0			Yes	Annual	51000 - 100000	Yes	No								No		0	0
1900519	1	1900	3	3		7	Male	Class 1	8		1	No												Nuclear	Non-agriculture/business/service/middlemen		No	No	Yes	7	0			Yes	Annual	51000 - 100000	Yes	No								No		0	0
1900528	1	1900	4	1		35	Male	Class 2	2		2	No												Nuclear	Day-labor (Agri)		No	No	Yes	4	0			No				No								No		0	0
1900528	1	1900	4	4		25	Female	Class 9	9		2	No												Nuclear	Day-labor (Agri)		No	No	Yes	4	0			No				No								No		0	0
1900528	1	1900	4	3		8	Female	Class 2	8		1	No												Nuclear	Day-labor (Agri)		No	No	Yes	4	0			No				No								No		0	0
1900528	1	1900	4	3		3.5	Male	Class 0/ Illiterate	10		1	No												Nuclear	Day-labor (Agri)		No	No	Yes	4	0			No				No								No		0	0
1900529	1	1900	5	1		54	Male	Class 3	1		2	No												Nuclear	Farming (Agriculture, livestock, fisheries)		No	No	Yes	70	61	22	39	Yes	Seasonal	=< 10000	Yes	No								Yes	0	0	1
1900529	1	1900	5	4		50	Female	Class 0/ Illiterate	9		2	No												Nuclear	Farming (Agriculture, livestock, fisheries)		No	No	Yes	70	61	22	39	Yes	Seasonal	=< 10000	Yes	No								Yes	0	0	1
1900529	1	1900	5	3		26	Male	Class 6	1		2	No												Nuclear	Farming (Agriculture, livestock, fisheries)		No	No	Yes	70	61	22	39	Yes	Seasonal	=< 10000	Yes	No								Yes	0	0	1
1900529	1	1900	5	3		22	Female	SSC	7		2	No												Nuclear	Farming (Agriculture, livestock, fisheries)		No	No	Yes	70	61	22	39	Yes	Seasonal	=< 10000	Yes	No								Yes	0	0	1
1900529	1	1900	5	7		4	Male	Class 0/ Illiterate	10		1	No												Nuclear	Farming (Agriculture, livestock, fisheries)		No	No	Yes	70	61	22	39	Yes	Seasonal	=< 10000	Yes	No								Yes	0	0	1
1900530	1	1900	4	1		50	Male	Class 4	1		2	No												Nuclear	Farming (Agriculture, livestock, fisheries)		No	No	Yes	6	0			No				No								No		0	0
1900530	1	1900	4	4		40	Female	Class 0/ Illiterate	9		2	No												Nuclear	Farming (Agriculture, livestock, fisheries)		No	No	Yes	6	0			No				No								No		0	0
1900530	1	1900	4	3		20	Male	SSC	2		1	No												Nuclear	Farming (Agriculture, livestock, fisheries)		No	No	Yes	6	0			No				No								No		0	0
1900530	1	1900	4	3		6	Female	Class 1	8		1	No												Nuclear	Farming (Agriculture, livestock, fisheries)		No	No	Yes	6	0			No				No								No		0	0
1900531	1	1900	4	1		35	Male	SSC	3		2	No												Nuclear	Non-agriculture/business/service/middlemen		No	No	Yes	4	0			Yes	Annual	10000 - 50000	Yes	No								No		0	0
1900531	1	1900	4	4		27	Female	SSC	9		2	No												Nuclear	Non-agriculture/business/service/middlemen		No	No	Yes	4	0			Yes	Annual	10000 - 50000	Yes	No								No		0	0
1900531	1	1900	4	3		11	Female	Class 6	8		1	No												Nuclear	Non-agriculture/business/service/middlemen		No	No	Yes	4	0			Yes	Annual	10000 - 50000	Yes	No								No		0	0
1900531	1	1900	4	3		7	Female	Class 1	8		1	No												Nuclear	Non-agriculture/business/service/middlemen		No	No	Yes	4	0			Yes	Annual	10000 - 50000	Yes	No								No		0	0
1900614	1	1900	7	1		42	Male	Class 2	5		2	No												Nuclear	Non-agriculture/business/service/middlemen		No	No	Yes	5	0			Yes	Annual	=< 10000	Yes	Yes	3	0	0	1	0	=< 5000	Yes	No		0	0
1900614	1	1900	7	4		31	Female	Class 6	9		2	No												Nuclear	Non-agriculture/business/service/middlemen		No	No	Yes	5	0			Yes	Annual	=< 10000	Yes	Yes	3	0	0	1	0	=< 5000	Yes	No		0	0
1900614	1	1900	7	3		15	Male	Class 8	8		1	No												Nuclear	Non-agriculture/business/service/middlemen		No	No	Yes	5	0			Yes	Annual	=< 10000	Yes	Yes	3	0	0	1	0	=< 5000	Yes	No		0	0
1900614	1	1900	7	3		12	Female	Class 6	8		1	No												Nuclear	Non-agriculture/business/service/middlemen		No	No	Yes	5	0			Yes	Annual	=< 10000	Yes	Yes	3	0	0	1	0	=< 5000	Yes	No		0	0
1900614	1	1900	7	3		9	Male	Class 2	8		1	No												Nuclear	Non-agriculture/business/service/middlemen		No	No	Yes	5	0			Yes	Annual	=< 10000	Yes	Yes	3	0	0	1	0	=< 5000	Yes	No		0	0
1900614	1	1900	7	3		1.2	Male	Class 0/ Illiterate	10		1	No												Nuclear	Non-agriculture/business/service/middlemen		No	No	Yes	5	0			Yes	Annual	=< 10000	Yes	Yes	3	0	0	1	0	=< 5000	Yes	No		0	0
1900614	1	1900	7	3		1.2	Male	Class 0/ Illiterate	10		1	No												Nuclear	Non-agriculture/business/service/middlemen		No	No	Yes	5	0			Yes	Annual	=< 10000	Yes	Yes	3	0	0	1	0	=< 5000	Yes	No		0	0
1900615	1	1900	6	1		30	Male	Class 0/ Illiterate	3		2	No												Extended nuclear	Non-agriculture/business/service/middlemen		No	No	Yes	57	52	52	0	Yes	Annual	51000 - 100000	Yes	Yes	2	0	1	0	0	=< 5000	Don't know/ Not sure	Yes	0	0	2
1900615	1	1900	6	4		23	Female	Class 3	9		2	No												Extended nuclear	Non-agriculture/business/service/middlemen		No	No	Yes	57	52	52	0	Yes	Annual	51000 - 100000	Yes	Yes	2	0	1	0	0	=< 5000	Don't know/ Not sure	Yes	0	0	2
1900615	1	1900	6	2		8	Male	Class 1	8		1	No												Extended nuclear	Non-agriculture/business/service/middlemen		No	No	Yes	57	52	52	0	Yes	Annual	51000 - 100000	Yes	Yes	2	0	1	0	0	=< 5000	Don't know/ Not sure	Yes	0	0	2
1900615	1	1900	6	3		2	Female	Class 0/ Illiterate	10		1	No												Extended nuclear	Non-agriculture/business/service/middlemen		No	No	Yes	57	52	52	0	Yes	Annual	51000 - 100000	Yes	Yes	2	0	1	0	0	=< 5000	Don't know/ Not sure	Yes	0	0	2
1900615	1	1900	6	2		65	Male	Class 8	1		2	No												Extended nuclear	Non-agriculture/business/service/middlemen		No	No	Yes	57	52	52	0	Yes	Annual	51000 - 100000	Yes	Yes	2	0	1	0	0	=< 5000	Don't know/ Not sure	Yes	0	0	2
1900615	1	1900	6	2		50	Female	Class 0/ Illiterate	9		2	No												Extended nuclear	Non-agriculture/business/service/middlemen		No	No	Yes	57	52	52	0	Yes	Annual	51000 - 100000	Yes	Yes	2	0	1	0	0	=< 5000	Don't know/ Not sure	Yes	0	0	2
1900616	1	1900	4	1		37	Male	Class 0/ Illiterate	3		2	No												Nuclear	Non-agriculture/business/service/middlemen		No	No	Yes	5	0			Yes	Annual	101000 - 200000	Yes	No								No		0	0
1900616	1	1900	4	4		35	Female	Class 0/ Illiterate	9		2	No												Nuclear	Non-agriculture/business/service/middlemen		No	No	Yes	5	0			Yes	Annual	101000 - 200000	Yes	No								No		0	0
1900616	1	1900	4	3		21	Male	Bachelor (BA/Honors/Degree)	8		1	No												Nuclear	Non-agriculture/business/service/middlemen		No	No	Yes	5	0			Yes	Annual	101000 - 200000	Yes	No								No		0	0
1900616	1	1900	4	3		15	Female	SSC	8		1	No												Nuclear	Non-agriculture/business/service/middlemen		No	No	Yes	5	0			Yes	Annual	101000 - 200000	Yes	No								No		0	0
1900622	1	1900	2	1		50	Male	Class 0/ Illiterate	1		2	No												Nuclear	Farming (Agriculture, livestock, fisheries)		No	No	Yes	7.5	0			No				No								No		0	0
1900622	1	1900	2	4		40	Female	Class 0/ Illiterate	9		2	No												Nuclear	Farming (Agriculture, livestock, fisheries)		No	No	Yes	7.5	0			No				No								No		0	0
1900624	1	1900	4	1		36	Male	Class 2	3		2	No												Nuclear	Non-agriculture/business/service/middlemen		No	Yes	Yes	7	0			No				No								Yes	0	0	0
1900624	1	1900	4	3		13	Female	Class 8	8		1	No												Nuclear	Non-agriculture/business/service/middlemen		No	Yes	Yes	7	0			No				No								Yes	0	0	0
1900624	1	1900	4	3		9	Male	Class 3	8		1	No												Nuclear	Non-agriculture/business/service/middlemen		No	Yes	Yes	7	0			No				No								Yes	0	0	0
1900624	1	1900	4	4		31	Female	Class 2	9		2	No												Nuclear	Non-agriculture/business/service/middlemen		No	Yes	Yes	7	0			No				No								Yes	0	0	0
1900712	1	1900	5	1		45	Male	Class 5	1		2	No												Joint family	Farming (Agriculture, livestock, fisheries)		No	No	Yes	210	180	60	120	No				No								Yes	0	0	2
1900712	1	1900	5	4		44	Female	Class 5	9		2	No												Joint family	Farming (Agriculture, livestock, fisheries)		No	No	Yes	210	180	60	120	No				No								Yes	0	0	2
1900712	1	1900	5	3		20	Male	HSC	1		1	No												Joint family	Farming (Agriculture, livestock, fisheries)		No	No	Yes	210	180	60	120	No				No								Yes	0	0	2
1900712	1	1900	5	3		25	Male	HSC	4		2	No												Joint family	Farming (Agriculture, livestock, fisheries)		No	No	Yes	210	180	60	120	No				No								Yes	0	0	2
1900712	1	1900	5	3		20	Female	Class 8	9		2	No												Joint family	Farming (Agriculture, livestock, fisheries)		No	No	Yes	210	180	60	120	No				No								Yes	0	0	2
1900713	1	1900	3	1		22	Male	SSC	2		2	No												Nuclear	Day-labor (non-agri)		No	No	Yes	16	0			No				No								No		0	0
1900713	1	1900	3	4		19	Female	Class 8	9		2	No												Nuclear	Day-labor (non-agri)		No	No	Yes	16	0			No				No								No		0	0
1900713	1	1900	3	3		1.5	Female	Class 0/ Illiterate	10		1	No												Nuclear	Day-labor (non-agri)		No	No	Yes	16	0			No				No								No		0	0
1900714	1	1900	5	1		39	Male	Class 3	3		2	No												Nuclear	Farming (Agriculture, livestock, fisheries)		No	No	Yes	100	88	88	0	Yes	Annual	51000 - 100000	Yes	No								No		0	0
1900714	1	1900	5	4		36	Female	Class 9	9		2	No												Nuclear	Farming (Agriculture, livestock, fisheries)		No	No	Yes	100	88	88	0	Yes	Annual	51000 - 100000	Yes	No								No		0	0
1900714	1	1900	5	3		19	Male	HSC	8		1	No												Nuclear	Farming (Agriculture, livestock, fisheries)		No	No	Yes	100	88	88	0	Yes	Annual	51000 - 100000	Yes	No								No		0	0
1900714	1	1900	5	3		18	Male	Class 8	1		1	No												Nuclear	Farming (Agriculture, livestock, fisheries)		No	No	Yes	100	88	88	0	Yes	Annual	51000 - 100000	Yes	No								No		0	0
1900714	1	1900	5	3		9	Female	Class 4	8		1	No												Nuclear	Farming (Agriculture, livestock, fisheries)		No	No	Yes	100	88	88	0	Yes	Annual	51000 - 100000	Yes	No								No		0	0
1900822	1	1900	4	1		45	Male	Class 1	2		2	No												Nuclear	Non-agriculture/business/service/middlemen		No	No	No	0	0			Yes	Annual	101000 - 200000	Yes	No								Yes	0	0	2
1900822	1	1900	4	4		35	Female	Class 1	9		2	No												Nuclear	Non-agriculture/business/service/middlemen		No	No	No	0	0			Yes	Annual	101000 - 200000	Yes	No								Yes	0	0	2
1900822	1	1900	4	3		22	Male	Class 8	3		1	No												Nuclear	Non-agriculture/business/service/middlemen		No	No	No	0	0			Yes	Annual	101000 - 200000	Yes	No								Yes	0	0	2
1900822	1	1900	4	3		17	Female	SSC	8		1	No												Nuclear	Non-agriculture/business/service/middlemen		No	No	No	0	0			Yes	Annual	101000 - 200000	Yes	No								Yes	0	0	2
1900823	1	1900	4	1		35	Male	Class 3	3		2	Yes	0	0	1	0	0	0	0	0	0	0	0	Nuclear	Non-agriculture/business/service/middlemen		No	No	No	0	0			Yes	Annual	10000 - 50000	Yes	No								No		0	0
1900823	1	1900	4	4		29	Female	Class 5	9		2	Yes	0	0	1	0	0	0	0	0	0	0	0	Nuclear	Non-agriculture/business/service/middlemen		No	No	No	0	0			Yes	Annual	10000 - 50000	Yes	No								No		0	0
1900823	1	1900	4	3		11	Male	Class 0/ Illiterate	10		1	Yes	0	0	1	0	0	0	0	0	0	0	0	Nuclear	Non-agriculture/business/service/middlemen		No	No	No	0	0			Yes	Annual	10000 - 50000	Yes	No								No		0	0
1900823	1	1900	4	3		2.5	Male	Class 0/ Illiterate	10		1	Yes	0	0	1	0	0	0	0	0	0	0	0	Nuclear	Non-agriculture/business/service/middlemen		No	No	No	0	0			Yes	Annual	10000 - 50000	Yes	No								No		0	0
1900824	1	1900	3	1		50	Male	Class 1	2		2	No												Nuclear	Day-labor (non-agri)		No	No	No	0	0			No				No								No		0	0
1900824	1	1900	3	4		42	Female	Class 1	9		2	No												Nuclear	Day-labor (non-agri)		No	No	No	0	0			No				No								No		0	0
1900824	1	1900	3	3		19	Male	Class 5	2		1	No												Nuclear	Day-labor (non-agri)		No	No	No	0	0			No				No								No		0	0
1900825	1	1900	5	1		35	Male	Class 8	3		2	Yes	0	0	0	1	0	0	0	0	0	0	0	Extended nuclear	Non-agriculture/business/service/middlemen		No	No	No	0	0			Yes	Annual	10000 - 50000	Yes	No								No		0	0
1900825	1	1900	5	4		30	Female	SSC	9		2	Yes	0	0	0	1	0	0	0	0	0	0	0	Extended nuclear	Non-agriculture/business/service/middlemen		No	No	No	0	0			Yes	Annual	10000 - 50000	Yes	No								No		0	0
1900825	1	1900	5	2		59	Male	Class 9	1		2	Yes	0	0	0	1	0	0	0	0	0	0	0	Extended nuclear	Non-agriculture/business/service/middlemen		No	No	No	0	0			Yes	Annual	10000 - 50000	Yes	No								No		0	0
1900825	1	1900	5	2		55	Female	Class 1	9		2	Yes	0	0	0	1	0	0	0	0	0	0	0	Extended nuclear	Non-agriculture/business/service/middlemen		No	No	No	0	0			Yes	Annual	10000 - 50000	Yes	No								No		0	0
1900825	1	1900	5	3		12	Female	Class 8	8		1	Yes	0	0	0	1	0	0	0	0	0	0	0	Extended nuclear	Non-agriculture/business/service/middlemen		No	No	No	0	0			Yes	Annual	10000 - 50000	Yes	No								No		0	0
1900919	1	1900	4	1		34	Male	Class 0/ Illiterate	1		2	No												Nuclear	Farming (Agriculture, livestock, fisheries)		No	No	Yes	25	25	12	13	Yes	Seasonal	=> 200000	Yes	Yes	3	0	0	1	0	5000 - 10000	No	No		0	0
1900919	1	1900	4	4		30	Female	Class 1	9		2	No												Nuclear	Farming (Agriculture, livestock, fisheries)		No	No	Yes	25	25	12	13	Yes	Seasonal	=> 200000	Yes	Yes	3	0	0	1	0	5000 - 10000	No	No		0	0
1900919	1	1900	4	3		12	Male	Class 3	8		1	No												Nuclear	Farming (Agriculture, livestock, fisheries)		No	No	Yes	25	25	12	13	Yes	Seasonal	=> 200000	Yes	Yes	3	0	0	1	0	5000 - 10000	No	No		0	0
1900919	1	1900	4	3		8	Female	Class 2	8		1	No												Nuclear	Farming (Agriculture, livestock, fisheries)		No	No	Yes	25	25	12	13	Yes	Seasonal	=> 200000	Yes	Yes	3	0	0	1	0	5000 - 10000	No	No		0	0
1900920	1	1900	4	1		30	Male	Class 0/ Illiterate	2		2	No												Nuclear	Day-labor (Agri)		No	No	Yes	3	0			No				Yes	3	0	0	1	0	=< 5000	No	No		0	0
1900920	1	1900	4	4		26	Female	Class 0/ Illiterate	9		2	No												Nuclear	Day-labor (Agri)		No	No	Yes	3	0			No				Yes	3	0	0	1	0	=< 5000	No	No		0	0
1900920	1	1900	4	3		8	Male	Class 3	8		1	No												Nuclear	Day-labor (Agri)		No	No	Yes	3	0			No				Yes	3	0	0	1	0	=< 5000	No	No		0	0
1900920	1	1900	4	3		2	Female	Class 0/ Illiterate	10		1	No												Nuclear	Day-labor (Agri)		No	No	Yes	3	0			No				Yes	3	0	0	1	0	=< 5000	No	No		0	0
1900921	1	1900	5	1		47	Male	Class 0/ Illiterate	2		2	No												Nuclear	Day-labor (non-agri)		No	No	Yes	3	0			No				Yes	3	0	0	1	0	=< 5000	Yes	No		0	0
1900921	1	1900	5	4		25	Female	Class 3	9		2	No												Nuclear	Day-labor (non-agri)		No	No	Yes	3	0			No				Yes	3	0	0	1	0	=< 5000	Yes	No		0	0
1900921	1	1900	5	3		12	Female	Class 5	8		1	No												Nuclear	Day-labor (non-agri)		No	No	Yes	3	0			No				Yes	3	0	0	1	0	=< 5000	Yes	No		0	0
1900921	1	1900	5	3		10	Male	Class 4	8		1	No												Nuclear	Day-labor (non-agri)		No	No	Yes	3	0			No				Yes	3	0	0	1	0	=< 5000	Yes	No		0	0
1900921	1	1900	5	3		3	Male	Class 0/ Illiterate	10		1	No												Nuclear	Day-labor (non-agri)		No	No	Yes	3	0			No				Yes	3	0	0	1	0	=< 5000	Yes	No		0	0
1900922	1	1900	5	1		32	Male	Class 7	2		2	No												Nuclear	Day-labor (Agri)		No	No	Yes	10	0			No				No								No		0	0
1900922	1	1900	5	4		28	Female	Class 9	9		2	No												Nuclear	Day-labor (Agri)		No	No	Yes	10	0			No				No								No		0	0
1900922	1	1900	5	3		11	Male	Class 5	8		1	No												Nuclear	Day-labor (Agri)		No	No	Yes	10	0			No				No								No		0	0
1900922	1	1900	5	3		4	Male	Class 0/ Illiterate	10		1	No												Nuclear	Day-labor (Agri)		No	No	Yes	10	0			No				No								No		0	0
1900922	1	1900	5	3		1	Male	Class 0/ Illiterate	10		1	No												Nuclear	Day-labor (Agri)		No	No	Yes	10	0			No				No								No		0	0
20001100	1	2000	4	1		40	Male	Class 5	2		2	No												Nuclear	Day-labor (Agri)		No	No	Yes	5	0			No				No								No		0	0
20001100	1	2000	4	4		35	Female	Class 6	9		2	No												Nuclear	Day-labor (Agri)		No	No	Yes	5	0			No				No								No		0	0
20001100	1	2000	4	3		16	Male	Class 8	8		1	No												Nuclear	Day-labor (Agri)		No	No	Yes	5	0			No				No								No		0	0
20001100	1	2000	4	3		9	Female	Class 3	8		1	No												Nuclear	Day-labor (Agri)		No	No	Yes	5	0			No				No								No		0	0
2000198	1	2000	3	1		31	Male	Class 5	2		2	No												Nuclear	Day-labor (non-agri)		No	No	Yes	11	0			No				No								No		0	0
2000198	1	2000	3	4		26	Female	Class 8	9		2	No												Nuclear	Day-labor (non-agri)		No	No	Yes	11	0			No				No								No		0	0
2000198	1	2000	3	3		10	Female	Class 2	8		1	No												Nuclear	Day-labor (non-agri)		No	No	Yes	11	0			No				No								No		0	0
2000199	1	2000	2	1		55	Male	Class 0/ Illiterate	2		2	No												Nuclear	Day-labor (Agri)		No	No	Yes	4	0			No				No								No		0	0
2000199	1	2000	2	4		48	Female	Class 0/ Illiterate	9		2	No												Nuclear	Day-labor (Agri)		No	No	Yes	4	0			No				No								No		0	0
20002170	1	2000	5	1		57	Male	Class 0/ Illiterate	1		2	No												Extended nuclear	Non-agriculture/business/service/middlemen		No	No	Yes	5.5	0			No				No								No		0	0
20002170	1	2000	5	4		45	Female	Class 0/ Illiterate	9		2	No												Extended nuclear	Non-agriculture/business/service/middlemen		No	No	Yes	5.5	0			No				No								No		0	0
20002170	1	2000	5	3		14	Male	Class 7	8		1	No												Extended nuclear	Non-agriculture/business/service/middlemen		No	No	Yes	5.5	0			No				No								No		0	0
20002170	1	2000	5	3		28	Male	Class 0/ Illiterate	7		2	No												Extended nuclear	Non-agriculture/business/service/middlemen		No	No	Yes	5.5	0			No				No								No		0	0
20002170	1	2000	5	3		26	Female	Class 4	7		2	No												Extended nuclear	Non-agriculture/business/service/middlemen		No	No	Yes	5.5	0			No				No								No		0	0
20002171	1	2000	4	1		38	Male	Class 5	6		2	No												Nuclear	Non-agriculture/business/service/middlemen		No	No	Yes	50	45	45	0	Yes	Annual	10000 - 50000	Yes	No								Yes	0	0	2
20002171	1	2000	4	4		35	Female	Class 8	9		2	No												Nuclear	Non-agriculture/business/service/middlemen		No	No	Yes	50	45	45	0	Yes	Annual	10000 - 50000	Yes	No								Yes	0	0	2
20002171	1	2000	4	3		16	Female	SSC	8		1	No												Nuclear	Non-agriculture/business/service/middlemen		No	No	Yes	50	45	45	0	Yes	Annual	10000 - 50000	Yes	No								Yes	0	0	2
20002171	1	2000	4	3		5	Male	Class 0/ Illiterate	10		1	No												Nuclear	Non-agriculture/business/service/middlemen		No	No	Yes	50	45	45	0	Yes	Annual	10000 - 50000	Yes	No								Yes	0	0	2
20002172	1	2000	4	1		35	Male	Class 0/ Illiterate	2		2	No												Nuclear	Day-labor (Agri)		No	No	Yes	10	0			No				No								No		0	0
20002172	1	2000	4	4		32	Female	Bachelor (BA/Honors/Degree)	9		2	No												Nuclear	Day-labor (Agri)		No	No	Yes	10	0			No				No								No		0	0
20002172	1	2000	4	3		8	Female	Class 2	8		1	No												Nuclear	Day-labor (Agri)		No	No	Yes	10	0			No				No								No		0	0
20002172	1	2000	4	3		1.8	Female	Class 0/ Illiterate	10		1	No												Nuclear	Day-labor (Agri)		No	No	Yes	10	0			No				No								No		0	0
2000287	1	2000	2	1		60	Male	Class 9	2		2	No												Nuclear	Day-labor (Agri)		No	No	Yes	21	16	0	16	No				No								No		0	0
2000287	1	2000	2	4		54	Female	Class 0/ Illiterate	9		2	No												Nuclear	Day-labor (Agri)		No	No	Yes	21	16	0	16	No				No								No		0	0
2000288	1	2000	4	1		33	Male	Class 4	2		2	No												Nuclear	Day-labor (Agri)		No	No	Yes	8	0			No				No								No		0	0
2000288	1	2000	4	4		28	Female	Class 5	9		2	No												Nuclear	Day-labor (Agri)		No	No	Yes	8	0			No				No								No		0	0
2000288	1	2000	4	3		9	Male	Class 3	8		1	No												Nuclear	Day-labor (Agri)		No	No	Yes	8	0			No				No								No		0	0
2000288	1	2000	4	3		5	Male	Class 0/ Illiterate	10		1	No												Nuclear	Day-labor (Agri)		No	No	Yes	8	0			No				No								No		0	0
2000289	1	2000	6	1		33	Male	Class 0/ Illiterate	2		2	No												Extended nuclear	Day-labor (Agri)		No	No	Yes	8	0			Yes	Seasonal	10000 - 50000	Yes	Yes	2	0	1	0	0	=< 5000	Yes	No		0	0
2000289	1	2000	6	4		26	Female	Class 4	9		2	No												Extended nuclear	Day-labor (Agri)		No	No	Yes	8	0			Yes	Seasonal	10000 - 50000	Yes	Yes	2	0	1	0	0	=< 5000	Yes	No		0	0
2000289	1	2000	6	3		10	Female	Class 3	8		1	No												Extended nuclear	Day-labor (Agri)		No	No	Yes	8	0			Yes	Seasonal	10000 - 50000	Yes	Yes	2	0	1	0	0	=< 5000	Yes	No		0	0
2000289	1	2000	6	3		4	Female	Class 0/ Illiterate	10		1	No												Extended nuclear	Day-labor (Agri)		No	No	Yes	8	0			Yes	Seasonal	10000 - 50000	Yes	Yes	2	0	1	0	0	=< 5000	Yes	No		0	0
2000289	1	2000	6	3		1.5	Male	Class 0/ Illiterate	10		1	No												Extended nuclear	Day-labor (Agri)		No	No	Yes	8	0			Yes	Seasonal	10000 - 50000	Yes	Yes	2	0	1	0	0	=< 5000	Yes	No		0	0
2000289	1	2000	6	2		50	Female	Class 0/ Illiterate	9		2	No												Extended nuclear	Day-labor (Agri)		No	No	Yes	8	0			Yes	Seasonal	10000 - 50000	Yes	Yes	2	0	1	0	0	=< 5000	Yes	No		0	0
2000381	1	2000	5	1		35	Male	Class 7	1		2	No												Nuclear	Farming (Agriculture, livestock, fisheries)		No	No	Yes	72	66	0	66	No				No								Yes	0	0	1
2000381	1	2000	5	4		30	Female	Class 9	9		2	No												Nuclear	Farming (Agriculture, livestock, fisheries)		No	No	Yes	72	66	0	66	No				No								Yes	0	0	1
2000381	1	2000	5	3		14	Female	Class 9	8		1	No												Nuclear	Farming (Agriculture, livestock, fisheries)		No	No	Yes	72	66	0	66	No				No								Yes	0	0	1
2000381	1	2000	5	3		7	Female	Class 2	8		1	No												Nuclear	Farming (Agriculture, livestock, fisheries)		No	No	Yes	72	66	0	66	No				No								Yes	0	0	1
2000381	1	2000	5	3		1.5	Female	Class 0/ Illiterate	10		1	No												Nuclear	Farming (Agriculture, livestock, fisheries)		No	No	Yes	72	66	0	66	No				No								Yes	0	0	1
2000382	1	2000	5	1		53	Male	Class 4	2		2	No												Extended nuclear	Day-labor (non-agri)		No	No	Yes	3	0			Yes	Seasonal	10000 - 50000	Yes	No								No		0	0
2000382	1	2000	5	4		45	Female	Class 4	9		2	No												Extended nuclear	Day-labor (non-agri)		No	No	Yes	3	0			Yes	Seasonal	10000 - 50000	Yes	No								No		0	0
2000382	1	2000	5	3		27	Male	SSC	4		2	No												Extended nuclear	Day-labor (non-agri)		No	No	Yes	3	0			Yes	Seasonal	10000 - 50000	Yes	No								No		0	0
2000382	1	2000	5	3		24	Female	Class 5	9		2	No												Extended nuclear	Day-labor (non-agri)		No	No	Yes	3	0			Yes	Seasonal	10000 - 50000	Yes	No								No		0	0
2000382	1	2000	5	3		18	Male	HSC	8		1	No												Extended nuclear	Day-labor (non-agri)		No	No	Yes	3	0			Yes	Seasonal	10000 - 50000	Yes	No								No		0	0
2000383	1	2000	3	1		35	Male	Class 5	1		2	No												Nuclear	Farming (Agriculture, livestock, fisheries)		No	No	Yes	4	0			No				Yes	2	0	1	0	0	=< 5000	Yes	No		0	0
2000383	1	2000	3	4		30	Female	Class 9	9		2	No												Nuclear	Farming (Agriculture, livestock, fisheries)		No	No	Yes	4	0			No				Yes	2	0	1	0	0	=< 5000	Yes	No		0	0
2000383	1	2000	3	3		9	Female	Class 4	8		1	No												Nuclear	Farming (Agriculture, livestock, fisheries)		No	No	Yes	4	0			No				Yes	2	0	1	0	0	=< 5000	Yes	No		0	0
2000497	1	2000	4	1		32	Male	Class 5	2		2	No												Nuclear	Day-labor (Agri)		No	No	Yes	38	29	29	0	No				No								No		0	0
2000497	1	2000	4	4		24	Female	Class 7	9		2	No												Nuclear	Day-labor (Agri)		No	No	Yes	38	29	29	0	No				No								No		0	0
2000497	1	2000	4	3		7	Male	Class 1	8		1	No												Nuclear	Day-labor (Agri)		No	No	Yes	38	29	29	0	No				No								No		0	0
2000497	1	2000	4	3		6	Male	Class 1	8		1	No												Nuclear	Day-labor (Agri)		No	No	Yes	38	29	29	0	No				No								No		0	0
2000498	1	2000	5	1		70	Male	Class 4	2		3	No												Joint family	Day-labor (Agri)		No	No	Yes	20	0			Yes	Seasonal	10000 - 50000	Yes	Yes	2	0	1	0	0	=< 5000	Yes	No		0	0
2000498	1	2000	5	3		40	Male	HSC	1		2	No												Joint family	Day-labor (Agri)		No	No	Yes	20	0			Yes	Seasonal	10000 - 50000	Yes	Yes	2	0	1	0	0	=< 5000	Yes	No		0	0
2000498	1	2000	5	3		35	Female	SSC	3		2	No												Joint family	Day-labor (Agri)		No	No	Yes	20	0			Yes	Seasonal	10000 - 50000	Yes	Yes	2	0	1	0	0	=< 5000	Yes	No		0	0
2000498	1	2000	5	7		18	Female	HSC	8		1	No												Joint family	Day-labor (Agri)		No	No	Yes	20	0			Yes	Seasonal	10000 - 50000	Yes	Yes	2	0	1	0	0	=< 5000	Yes	No		0	0
2000498	1	2000	5	7		10	Male	Class 4	8		1	No												Joint family	Day-labor (Agri)		No	No	Yes	20	0			Yes	Seasonal	10000 - 50000	Yes	Yes	2	0	1	0	0	=< 5000	Yes	No		0	0
20008103	1	2000	5	1		64	Male	Class 0/ Illiterate	1		2	No												Joint family	Non-agriculture/business/service/middlemen		No	No	Yes	34	20	0	20	No				No								No		0	0
20008103	1	2000	5	4		52	Female	Class 3	9		2	No												Joint family	Non-agriculture/business/service/middlemen		No	No	Yes	34	20	0	20	No				No								No		0	0
20008103	1	2000	5	3		28	Male	Master's	7		1	No												Joint family	Non-agriculture/business/service/middlemen		No	No	Yes	34	20	0	20	No				No								No		0	0
20008103	1	2000	5	3		25	Male	Bachelor (BA/Honors/Degree)	7		2	No												Joint family	Non-agriculture/business/service/middlemen		No	No	Yes	34	20	0	20	No				No								No		0	0
20008103	1	2000	5	3		18	Female	HSC	8		2	No												Joint family	Non-agriculture/business/service/middlemen		No	No	Yes	34	20	0	20	No				No								No		0	0
20008104	1	2000	5	1		56	Male	Class 9	1		2	No												Nuclear	Farming (Agriculture, livestock, fisheries)		No	No	Yes	65	50	50	0	No				No								Yes	0	0	1
20008104	1	2000	5	4		54	Female	Class 9	9		2	No												Nuclear	Farming (Agriculture, livestock, fisheries)		No	No	Yes	65	50	50	0	No				No								Yes	0	0	1
20008104	1	2000	5	3		25	Male	HSC	7		1	No												Nuclear	Farming (Agriculture, livestock, fisheries)		No	No	Yes	65	50	50	0	No				No								Yes	0	0	1
20008104	1	2000	5	3		9	Male	Class 4	8		1	No												Nuclear	Farming (Agriculture, livestock, fisheries)		No	No	Yes	65	50	50	0	No				No								Yes	0	0	1
20008104	1	2000	5	3		4	Female	Class 0/ Illiterate	10		1	No												Nuclear	Farming (Agriculture, livestock, fisheries)		No	No	Yes	65	50	50	0	No				No								Yes	0	0	1
20008105	1	2000	3	1		62	Male	Class 5	2		2	No												Nuclear	Day-labor (Agri)		No	No	Yes	192	127	127	0	No				No								No		0	0
20008105	1	2000	3	4		55	Female	Class 1	9		2	No												Nuclear	Day-labor (Agri)		No	No	Yes	192	127	127	0	No				No								No		0	0
20008105	1	2000	3	3		25	Male	Class 5	2		1	No												Nuclear	Day-labor (Agri)		No	No	Yes	192	127	127	0	No				No								No		0	0
20008106	1	2000	3	1		26	Male	Class 2	3		2	No												Nuclear	Non-agriculture/business/service/middlemen		No	No	Yes	4	0			Yes	Seasonal	=< 10000	Yes	No								No		0	0
20008106	1	2000	3	4		24	Female	Class 8	9		2	No												Nuclear	Non-agriculture/business/service/middlemen		No	No	Yes	4	0			Yes	Seasonal	=< 10000	Yes	No								No		0	0
20008106	1	2000	3	3		5	Female	Class 0/ Illiterate	10		1	No												Nuclear	Non-agriculture/business/service/middlemen		No	No	Yes	4	0			Yes	Seasonal	=< 10000	Yes	No								No		0	0
2000984	1	2000	5	1		35	Male	Class 5	2		2	Yes	0	0	1	0	0	0	0	0	0	0	0	Extended nuclear	Day-labor (Agri)		No	No	Yes	71	66	66	0	No				Yes	2	0	1	0	0	=< 5000	Yes	No		0	0
2000984	1	2000	5	4		34	Female	Class 6	9		2	Yes	0	0	1	0	0	0	0	0	0	0	0	Extended nuclear	Day-labor (Agri)		No	No	Yes	71	66	66	0	No				Yes	2	0	1	0	0	=< 5000	Yes	No		0	0
2000984	1	2000	5	3		7	Male	Class 0/ Illiterate	10		1	Yes	0	0	1	0	0	0	0	0	0	0	0	Extended nuclear	Day-labor (Agri)		No	No	Yes	71	66	66	0	No				Yes	2	0	1	0	0	=< 5000	Yes	No		0	0
2000984	1	2000	5	3		2	Female	Class 0/ Illiterate	10		1	Yes	0	0	1	0	0	0	0	0	0	0	0	Extended nuclear	Day-labor (Agri)		No	No	Yes	71	66	66	0	No				Yes	2	0	1	0	0	=< 5000	Yes	No		0	0
2000984	1	2000	5	2		65	Female	Class 0/ Illiterate	10		3	Yes	0	0	1	0	0	0	0	0	0	0	0	Extended nuclear	Day-labor (Agri)		No	No	Yes	71	66	66	0	No				Yes	2	0	1	0	0	=< 5000	Yes	No		0	0
2000985	1	2000	6	1		35	Male	Class 0/ Illiterate	2		2	Yes	0	0	0	0	0	1	0	0	0	0	0	Extended nuclear	Day-labor (Agri)		No	No	Yes	8	0			No				Yes	2	0	1	0	0	=< 5000	Yes	No		0	0
2000985	1	2000	6	4		34	Female	Class 0/ Illiterate	9		2	Yes	0	0	0	0	0	1	0	0	0	0	0	Extended nuclear	Day-labor (Agri)		No	No	Yes	8	0			No				Yes	2	0	1	0	0	=< 5000	Yes	No		0	0
2000985	1	2000	6	3		8	Female	Class 3	8		1	Yes	0	0	0	0	0	1	0	0	0	0	0	Extended nuclear	Day-labor (Agri)		No	No	Yes	8	0			No				Yes	2	0	1	0	0	=< 5000	Yes	No		0	0
2000985	1	2000	6	3		1	Female	Class 0/ Illiterate	9		1	Yes	0	0	0	0	0	1	0	0	0	0	0	Extended nuclear	Day-labor (Agri)		No	No	Yes	8	0			No				Yes	2	0	1	0	0	=< 5000	Yes	No		0	0
2000985	1	2000	6	5		25	Male	Bachelor (BA/Honors/Degree)	8		1	Yes	0	0	0	0	0	1	0	0	0	0	0	Extended nuclear	Day-labor (Agri)		No	No	Yes	8	0			No				Yes	2	0	1	0	0	=< 5000	Yes	No		0	0
2000985	1	2000	6	6		65	Female	Class 0/ Illiterate	10		3	Yes	0	0	0	0	0	1	0	0	0	0	0	Extended nuclear	Day-labor (Agri)		No	No	Yes	8	0			No				Yes	2	0	1	0	0	=< 5000	Yes	No		0	0
2000986	1	2000	7	1		58	Male	Class 0/ Illiterate	3		2	No												Joint family	Day-labor (non-agri)		No	No	Yes	110	99	99	0	Yes	Annual	51000 - 100000	Yes	No								No		0	0
2000986	1	2000	7	4		55	Female	Class 0/ Illiterate	9		2	No												Joint family	Day-labor (non-agri)		No	No	Yes	110	99	99	0	Yes	Annual	51000 - 100000	Yes	No								No		0	0
2000986	1	2000	7	3		31	Male	SSC	7		2	No												Joint family	Day-labor (non-agri)		No	No	Yes	110	99	99	0	Yes	Annual	51000 - 100000	Yes	No								No		0	0
2000986	1	2000	7	3		30	Female	Class 8	9		2	No												Joint family	Day-labor (non-agri)		No	No	Yes	110	99	99	0	Yes	Annual	51000 - 100000	Yes	No								No		0	0
2000986	1	2000	7	7		5	Female	Class 0/ Illiterate	10		1	No												Joint family	Day-labor (non-agri)		No	No	Yes	110	99	99	0	Yes	Annual	51000 - 100000	Yes	No								No		0	0
2000986	1	2000	7	3		22	Male	Class 3	2		2	No												Joint family	Day-labor (non-agri)		No	No	Yes	110	99	99	0	Yes	Annual	51000 - 100000	Yes	No								No		0	0
2000986	1	2000	7	3		21	Female	Class 6	9		2	No												Joint family	Day-labor (non-agri)		No	No	Yes	110	99	99	0	Yes	Annual	51000 - 100000	Yes	No								No		0	0
2001126	1	2001	7	1		50	Male	Class 0/ Illiterate	2		2	No												Joint family	Day-labor (Agri)		No	No	Yes	4	0			No				Yes	1	1	0	0	0	16000 - 20000	Yes	Yes	0	0	1
2001126	1	2001	7	4		45	Female	Class 3	9		2	No												Joint family	Day-labor (Agri)		No	No	Yes	4	0			No				Yes	1	1	0	0	0	16000 - 20000	Yes	Yes	0	0	1
2001126	1	2001	7	3		20	Female	Class 7	9		3	No												Joint family	Day-labor (Agri)		No	No	Yes	4	0			No				Yes	1	1	0	0	0	16000 - 20000	Yes	Yes	0	0	1
2001126	1	2001	7	3		21	Male	HSC	7		2	No												Joint family	Day-labor (Agri)		No	No	Yes	4	0			No				Yes	1	1	0	0	0	16000 - 20000	Yes	Yes	0	0	1
2001126	1	2001	7	3		18	Female	Class 9	8		2	No												Joint family	Day-labor (Agri)		No	No	Yes	4	0			No				Yes	1	1	0	0	0	16000 - 20000	Yes	Yes	0	0	1
2001126	1	2001	7	7		6	Female	Class 1	8		1	No												Joint family	Day-labor (Agri)		No	No	Yes	4	0			No				Yes	1	1	0	0	0	16000 - 20000	Yes	Yes	0	0	1
2001126	1	2001	7	7		3	Female	Class 0/ Illiterate	10		1	No												Joint family	Day-labor (Agri)		No	No	Yes	4	0			No				Yes	1	1	0	0	0	16000 - 20000	Yes	Yes	0	0	1
2001127	1	2001	5	1		49	Male	Class 0/ Illiterate	6		2	No												Nuclear	Non-agriculture/business/service/middlemen		No	No	Yes	5	0			Yes	Annual	10000 - 50000	Yes	No								No		0	0
2001127	1	2001	5	4		42	Female	Class 6	9		2	No												Nuclear	Non-agriculture/business/service/middlemen		No	No	Yes	5	0			Yes	Annual	10000 - 50000	Yes	No								No		0	0
2001127	1	2001	5	3		19	Male	Bachelor (BA/Honors/Degree)	8		1	No												Nuclear	Non-agriculture/business/service/middlemen		No	No	Yes	5	0			Yes	Annual	10000 - 50000	Yes	No								No		0	0
2001127	1	2001	5	3		6	Male	Class 1	8		1	No												Nuclear	Non-agriculture/business/service/middlemen		No	No	Yes	5	0			Yes	Annual	10000 - 50000	Yes	No								No		0	0
2001127	1	2001	5	3		13	Female	Class 7	8		1	No												Nuclear	Non-agriculture/business/service/middlemen		No	No	Yes	5	0			Yes	Annual	10000 - 50000	Yes	No								No		0	0
2001128	1	2001	4	1		52	Male	Class 3	6		2	No												Extended nuclear	Non-agriculture/business/service/middlemen		No	No	Yes	5	0			Yes	Annual	10000 - 50000	Yes	No								Yes	0	0	1
2001128	1	2001	4	4		48	Female	Class 2	9		2	No												Extended nuclear	Non-agriculture/business/service/middlemen		No	No	Yes	5	0			Yes	Annual	10000 - 50000	Yes	No								Yes	0	0	1
2001128	1	2001	4	2		90	Male	Class 0/ Illiterate	10		3	No												Extended nuclear	Non-agriculture/business/service/middlemen		No	No	Yes	5	0			Yes	Annual	10000 - 50000	Yes	No								Yes	0	0	1
2001128	1	2001	4	7		2	Male	Class 0/ Illiterate	10		1	No												Extended nuclear	Non-agriculture/business/service/middlemen		No	No	Yes	5	0			Yes	Annual	10000 - 50000	Yes	No								Yes	0	0	1
20012013	1	2001	3	1		30	Male	SSC	4		2	No												Nuclear	Non-agriculture/business/service/middlemen		No	No	Yes	17	10	0	10	No				No								No		0	0
20012013	1	2001	3	4		25	Female	HSC	8		2	No												Nuclear	Non-agriculture/business/service/middlemen		No	No	Yes	17	10	0	10	No				No								No		0	0
20012013	1	2001	3	2		48	Female	Class 0/ Illiterate	9		3	No												Nuclear	Non-agriculture/business/service/middlemen		No	No	Yes	17	10	0	10	No				No								No		0	0
20012014	1	2001	4	1		32	Male	Class 4	2		2	No												Nuclear	Day-labor (Agri)		No	No	Yes	16	10	0	10	No				Yes	2	0	1	0	0	=< 5000	Yes	No		0	0
20012014	1	2001	4	4		24	Female	Class 5	9		2	No												Nuclear	Day-labor (Agri)		No	No	Yes	16	10	0	10	No				Yes	2	0	1	0	0	=< 5000	Yes	No		0	0
20012014	1	2001	4	3		10	Male	Class 4	8		1	No												Nuclear	Day-labor (Agri)		No	No	Yes	16	10	0	10	No				Yes	2	0	1	0	0	=< 5000	Yes	No		0	0
20012014	1	2001	4	3		8	Female	Class 2	8		1	No												Nuclear	Day-labor (Agri)		No	No	Yes	16	10	0	10	No				Yes	2	0	1	0	0	=< 5000	Yes	No		0	0
20012015	1	2001	3	1		25	Male	Class 0/ Illiterate	1		2	No												Nuclear	Farming (Agriculture, livestock, fisheries)		No	No	Yes	200	150	150	0	No				No								Yes	0	0	2
20012015	1	2001	3	4		21	Female	SSC	9		2	No												Nuclear	Farming (Agriculture, livestock, fisheries)		No	No	Yes	200	150	150	0	No				No								Yes	0	0	2
20012015	1	2001	3	3		3	Male	Class 0/ Illiterate	10		1	No												Nuclear	Farming (Agriculture, livestock, fisheries)		No	No	Yes	200	150	150	0	No				No								Yes	0	0	2
20012110	1	2001	5	1		32	Male	Class 7	4		2	Yes	0	0	1	0	0	0	0	0	0	0	0	Extended nuclear	Day-labor (non-agri)		No	No	Yes	90	75	10	65	Yes	Seasonal	=< 10000	Yes	No								Yes	0	0	1
20012110	1	2001	5	4		30	Female	SSC	9		2	Yes	0	0	1	0	0	0	0	0	0	0	0	Extended nuclear	Day-labor (non-agri)		No	No	Yes	90	75	10	65	Yes	Seasonal	=< 10000	Yes	No								Yes	0	0	1
20012110	1	2001	5	2		65	Female	Class 0/ Illiterate	10		3	Yes	0	0	1	0	0	0	0	0	0	0	0	Extended nuclear	Day-labor (non-agri)		No	No	Yes	90	75	10	65	Yes	Seasonal	=< 10000	Yes	No								Yes	0	0	1
20012110	1	2001	5	3		14	Male	Class 7	8		1	Yes	0	0	1	0	0	0	0	0	0	0	0	Extended nuclear	Day-labor (non-agri)		No	No	Yes	90	75	10	65	Yes	Seasonal	=< 10000	Yes	No								Yes	0	0	1
20012110	1	2001	5	3		11	Female	Class 5	8		1	Yes	0	0	1	0	0	0	0	0	0	0	0	Extended nuclear	Day-labor (non-agri)		No	No	Yes	90	75	10	65	Yes	Seasonal	=< 10000	Yes	No								Yes	0	0	1
20012111	1	2001	4	1		37	Male	SSC	1		2	No												Extended nuclear	Farming (Agriculture, livestock, fisheries)		No	No	Yes	200	175	100	75	No				Yes	3	0	0	1	0	=< 5000	Yes	Yes	0	0	2
20012111	1	2001	4	4		24	Female	SSC	9		2	No												Extended nuclear	Farming (Agriculture, livestock, fisheries)		No	No	Yes	200	175	100	75	No				Yes	3	0	0	1	0	=< 5000	Yes	Yes	0	0	2
20012111	1	2001	4	3		4	Female	Class 1	8		1	No												Extended nuclear	Farming (Agriculture, livestock, fisheries)		No	No	Yes	200	175	100	75	No				Yes	3	0	0	1	0	=< 5000	Yes	Yes	0	0	2
20012111	1	2001	4	2		55	Female	Class 0/ Illiterate	9		3	No												Extended nuclear	Farming (Agriculture, livestock, fisheries)		No	No	Yes	200	175	100	75	No				Yes	3	0	0	1	0	=< 5000	Yes	Yes	0	0	2
2001216	1	2001	4	1		45	Male	Class 7	1		2	No												Nuclear	Farming (Agriculture, livestock, fisheries)		No	No	Yes	40	25	25	0	No				Yes	1	1	0	0	0	21000 - 25000	Don't know/ Not sure	No		0	0
2001216	1	2001	4	4		35	Female	Class 5	7		2	No												Nuclear	Farming (Agriculture, livestock, fisheries)		No	No	Yes	40	25	25	0	No				Yes	1	1	0	0	0	21000 - 25000	Don't know/ Not sure	No		0	0
2001216	1	2001	4	3		12	Female	Class 7	8		1	No												Nuclear	Farming (Agriculture, livestock, fisheries)		No	No	Yes	40	25	25	0	No				Yes	1	1	0	0	0	21000 - 25000	Don't know/ Not sure	No		0	0
2001216	1	2001	4	7		7	Female	Class 1	8		1	No												Nuclear	Farming (Agriculture, livestock, fisheries)		No	No	Yes	40	25	25	0	No				Yes	1	1	0	0	0	21000 - 25000	Don't know/ Not sure	No		0	0
2001217	1	2001	4	1		40	Male	Class 7	1		2	No												Nuclear	Farming (Agriculture, livestock, fisheries)		No	No	Yes	50	45	35	10	No				Yes	3	0	0	1	0	=< 5000	Don't know/ Not sure	Yes	0	0	1
2001217	1	2001	4	4		35	Female	SSC	9		2	No												Nuclear	Farming (Agriculture, livestock, fisheries)		No	No	Yes	50	45	35	10	No				Yes	3	0	0	1	0	=< 5000	Don't know/ Not sure	Yes	0	0	1
2001217	1	2001	4	3		19	Female	Bachelor (BA/Honors/Degree)	8		1	No												Nuclear	Farming (Agriculture, livestock, fisheries)		No	No	Yes	50	45	35	10	No				Yes	3	0	0	1	0	=< 5000	Don't know/ Not sure	Yes	0	0	1
2001217	1	2001	4	3		9	Male	Class 2	8		1	No												Nuclear	Farming (Agriculture, livestock, fisheries)		No	No	Yes	50	45	35	10	No				Yes	3	0	0	1	0	=< 5000	Don't know/ Not sure	Yes	0	0	1
2001218	1	2001	4	1		60	Male	Class 0/ Illiterate	2		2	No												Nuclear	Day-labor (non-agri)		No	No	Yes	3	0			No				No								No		0	0
2001218	1	2001	4	4		45	Female	Class 5	9		2	No												Nuclear	Day-labor (non-agri)		No	No	Yes	3	0			No				No								No		0	0
2001218	1	2001	4	3		20	Male	Class 9	7		1	No												Nuclear	Day-labor (non-agri)		No	No	Yes	3	0			No				No								No		0	0
2001218	1	2001	4	3		9	Male	Class 2	8		1	No												Nuclear	Day-labor (non-agri)		No	No	Yes	3	0			No				No								No		0	0
2001327	1	2001	5	1		30	Male	Class 5	1		2	No												Extended nuclear	Farming (Agriculture, livestock, fisheries)		No	No	Yes	30	20	20	0	No				No								Yes	0	0	2
2001327	1	2001	5	4		25	Female	Class 8	9		2	No												Extended nuclear	Farming (Agriculture, livestock, fisheries)		No	No	Yes	30	20	20	0	No				No								Yes	0	0	2
2001327	1	2001	5	3		10	Female	Class 6	8		1	No												Extended nuclear	Farming (Agriculture, livestock, fisheries)		No	No	Yes	30	20	20	0	No				No								Yes	0	0	2
2001327	1	2001	5	3		5	Female	Class 1	8		1	No												Extended nuclear	Farming (Agriculture, livestock, fisheries)		No	No	Yes	30	20	20	0	No				No								Yes	0	0	2
2001327	1	2001	5	2		60	Female	Class 0/ Illiterate	9		3	No												Extended nuclear	Farming (Agriculture, livestock, fisheries)		No	No	Yes	30	20	20	0	No				No								Yes	0	0	2
2001328	1	2001	4	1		59	Male	Class 4	1		2	No												Nuclear	Farming (Agriculture, livestock, fisheries)		No	No	Yes	23	20	10	10	No				Yes	2	0	1	0	0	5000 - 10000	Yes	Yes	0	0	1
2001328	1	2001	4	4		46	Female	Class 5	9		2	No												Nuclear	Farming (Agriculture, livestock, fisheries)		No	No	Yes	23	20	10	10	No				Yes	2	0	1	0	0	5000 - 10000	Yes	Yes	0	0	1
2001328	1	2001	4	3		20	Male	HSC	8		1	No												Nuclear	Farming (Agriculture, livestock, fisheries)		No	No	Yes	23	20	10	10	No				Yes	2	0	1	0	0	5000 - 10000	Yes	Yes	0	0	1
2001328	1	2001	4	3		16	Male	Class 9	8		1	No												Nuclear	Farming (Agriculture, livestock, fisheries)		No	No	Yes	23	20	10	10	No				Yes	2	0	1	0	0	5000 - 10000	Yes	Yes	0	0	1
2001329	1	2001	5	1		59	Male	Class 1	1		2	No												Extended nuclear	Day-labor (non-agri)		No	No	Yes	110	100	50	50	No				No								No		0	0
2001329	1	2001	5	3		26	Male	Class 5	2		2	No												Extended nuclear	Day-labor (non-agri)		No	No	Yes	110	100	50	50	No				No								No		0	0
2001329	1	2001	5	3		23	Female	SSC	9		2	No												Extended nuclear	Day-labor (non-agri)		No	No	Yes	110	100	50	50	No				No								No		0	0
2001329	1	2001	5	7		3	Male	Class 0/ Illiterate	10		1	No												Extended nuclear	Day-labor (non-agri)		No	No	Yes	110	100	50	50	No				No								No		0	0
2001329	1	2001	5	4		55	Female	Class 0/ Illiterate	9		2	No												Extended nuclear	Day-labor (non-agri)		No	No	Yes	110	100	50	50	No				No								No		0	0
2001330	1	2001	4	1		40	Male	Class 8	1		2	No												Nuclear	Farming (Agriculture, livestock, fisheries)		No	No	Yes	30	25	10	15	Yes	Annual	=< 10000	Yes	Yes	2	0	1	0	0	=< 5000	No	No		0	0
2001330	1	2001	4	4		32	Female	Class 6	9		2	No												Nuclear	Farming (Agriculture, livestock, fisheries)		No	No	Yes	30	25	10	15	Yes	Annual	=< 10000	Yes	Yes	2	0	1	0	0	=< 5000	No	No		0	0
2001330	1	2001	4	3		12	Female	Class 7	8		1	No												Nuclear	Farming (Agriculture, livestock, fisheries)		No	No	Yes	30	25	10	15	Yes	Annual	=< 10000	Yes	Yes	2	0	1	0	0	=< 5000	No	No		0	0
2001330	1	2001	4	3		2	Male	Class 0/ Illiterate	10		1	No												Nuclear	Farming (Agriculture, livestock, fisheries)		No	No	Yes	30	25	10	15	Yes	Annual	=< 10000	Yes	Yes	2	0	1	0	0	=< 5000	No	No		0	0
2001422	1	2001	6	1		35	Male	Class 4	1		2	Yes	0	0	1	0	0	0	0	0	0	0	0	Extended nuclear	Farming (Agriculture, livestock, fisheries)		No	No	Yes	225	200	120	80	Yes	Seasonal	10000 - 50000	Yes	No								Yes	0	1	0
2001422	1	2001	6	4		28	Female	Class 7	9		2	Yes	0	0	1	0	0	0	0	0	0	0	0	Extended nuclear	Farming (Agriculture, livestock, fisheries)		No	No	Yes	225	200	120	80	Yes	Seasonal	10000 - 50000	Yes	No								Yes	0	1	0
2001422	1	2001	6	2		61	Male	Class 0/ Illiterate	1		2	Yes	0	0	1	0	0	0	0	0	0	0	0	Extended nuclear	Farming (Agriculture, livestock, fisheries)		No	No	Yes	225	200	120	80	Yes	Seasonal	10000 - 50000	Yes	No								Yes	0	1	0
2001422	1	2001	6	2		60	Female	Class 8	10		2	Yes	0	0	1	0	0	0	0	0	0	0	0	Extended nuclear	Farming (Agriculture, livestock, fisheries)		No	No	Yes	225	200	120	80	Yes	Seasonal	10000 - 50000	Yes	No								Yes	0	1	0
2001422	1	2001	6	3		13	Female	Class 6	8		1	Yes	0	0	1	0	0	0	0	0	0	0	0	Extended nuclear	Farming (Agriculture, livestock, fisheries)		No	No	Yes	225	200	120	80	Yes	Seasonal	10000 - 50000	Yes	No								Yes	0	1	0
2001422	1	2001	6	3		10	Male	Class 4	8		1	Yes	0	0	1	0	0	0	0	0	0	0	0	Extended nuclear	Farming (Agriculture, livestock, fisheries)		No	No	Yes	225	200	120	80	Yes	Seasonal	10000 - 50000	Yes	No								Yes	0	1	0
2001423	1	2001	7	1		35	Male	Class 5	1		2	No												Joint family	Farming (Agriculture, livestock, fisheries)		No	Yes	Yes	550	500	500	0	Yes	Seasonal	101000 - 200000	Yes	Yes	3	0	0	1	0	21000 - 25000	Yes	Yes	0	1	1
2001423	1	2001	7	4		35	Female	Class 0/ Illiterate	9		2	No												Joint family	Farming (Agriculture, livestock, fisheries)		No	Yes	Yes	550	500	500	0	Yes	Seasonal	101000 - 200000	Yes	Yes	3	0	0	1	0	21000 - 25000	Yes	Yes	0	1	1
2001423	1	2001	7	2		60	Male	Class 0/ Illiterate	10		2	No												Joint family	Farming (Agriculture, livestock, fisheries)		No	Yes	Yes	550	500	500	0	Yes	Seasonal	101000 - 200000	Yes	Yes	3	0	0	1	0	21000 - 25000	Yes	Yes	0	1	1
2001423	1	2001	7	2		50	Female	SSC	9		2	No												Joint family	Farming (Agriculture, livestock, fisheries)		No	Yes	Yes	550	500	500	0	Yes	Seasonal	101000 - 200000	Yes	Yes	3	0	0	1	0	21000 - 25000	Yes	Yes	0	1	1
2001423	1	2001	7	3		17	Female	Class 9	8		1	No												Joint family	Farming (Agriculture, livestock, fisheries)		No	Yes	Yes	550	500	500	0	Yes	Seasonal	101000 - 200000	Yes	Yes	3	0	0	1	0	21000 - 25000	Yes	Yes	0	1	1
2001423	1	2001	7	5		27	Male	Class 5	6		2	No												Joint family	Farming (Agriculture, livestock, fisheries)		No	Yes	Yes	550	500	500	0	Yes	Seasonal	101000 - 200000	Yes	Yes	3	0	0	1	0	21000 - 25000	Yes	Yes	0	1	1
2001423	1	2001	7	5		23	Female	SSC	9		2	No												Joint family	Farming (Agriculture, livestock, fisheries)		No	Yes	Yes	550	500	500	0	Yes	Seasonal	101000 - 200000	Yes	Yes	3	0	0	1	0	21000 - 25000	Yes	Yes	0	1	1
2001424	1	2001	6	1		33	Male	Class 5	7		2	No												Joint family	Farming (Agriculture, livestock, fisheries)		No	No	Yes	50	40	40	0	No				No								Yes	0	0	1
2001424	1	2001	6	4		25	Female	Class 8	9		2	No												Joint family	Farming (Agriculture, livestock, fisheries)		No	No	Yes	50	40	40	0	No				No								Yes	0	0	1
2001424	1	2001	6	2		60	Male	Class 0/ Illiterate	1		2	No												Joint family	Farming (Agriculture, livestock, fisheries)		No	No	Yes	50	40	40	0	No				No								Yes	0	0	1
2001424	1	2001	6	2		55	Female	Class 0/ Illiterate	9		2	No												Joint family	Farming (Agriculture, livestock, fisheries)		No	No	Yes	50	40	40	0	No				No								Yes	0	0	1
2001424	1	2001	6	3		5	Female	Class 0/ Illiterate	10		1	No												Joint family	Farming (Agriculture, livestock, fisheries)		No	No	Yes	50	40	40	0	No				No								Yes	0	0	1
2001424	1	2001	6	3		3	Female	Class 0/ Illiterate	10		1	No												Joint family	Farming (Agriculture, livestock, fisheries)		No	No	Yes	50	40	40	0	No				No								Yes	0	0	1
2001520	1	2001	5	1		46	Male	Class 1	1		2	No												Extended nuclear	Farming (Agriculture, livestock, fisheries)		No	No	Yes	75	40	0	40	No				No								No		0	0
2001520	1	2001	5	4		42	Female	Class 3	9		2	No												Extended nuclear	Farming (Agriculture, livestock, fisheries)		No	No	Yes	75	40	0	40	No				No								No		0	0
2001520	1	2001	5	3		26	Male	HSC	7		2	No												Extended nuclear	Farming (Agriculture, livestock, fisheries)		No	No	Yes	75	40	0	40	No				No								No		0	0
2001520	1	2001	5	3		23	Female	HSC	9		2	No												Extended nuclear	Farming (Agriculture, livestock, fisheries)		No	No	Yes	75	40	0	40	No				No								No		0	0
2001520	1	2001	5	3		17	Male	SSC	8		1	No												Extended nuclear	Farming (Agriculture, livestock, fisheries)		No	No	Yes	75	40	0	40	No				No								No		0	0
2001521	1	2001	4	1		45	Male	Class 0/ Illiterate	1		2	No												Nuclear	Farming (Agriculture, livestock, fisheries)		No	No	Yes	130	125	0	125	No				No								Yes	0	0	1
2001521	1	2001	4	4		35	Female	SSC	9		2	No												Nuclear	Farming (Agriculture, livestock, fisheries)		No	No	Yes	130	125	0	125	No				No								Yes	0	0	1
2001521	1	2001	4	3		17	Female	SSC	8		1	No												Nuclear	Farming (Agriculture, livestock, fisheries)		No	No	Yes	130	125	0	125	No				No								Yes	0	0	1
2001521	1	2001	4	3		10	Male	Class 5	8		1	No												Nuclear	Farming (Agriculture, livestock, fisheries)		No	No	Yes	130	125	0	125	No				No								Yes	0	0	1
2001522	1	2001	4	1		40	Female	SSC	1		3	Yes	0	1	0	0	0	0	0	0	0	0	0	Nuclear	Farming (Agriculture, livestock, fisheries)		No	No	Yes	130	125	0	125	No				No								Yes	0	0	1
2001522	1	2001	4	3		25	Female	Class 0/ Illiterate	10		1	Yes	0	1	0	0	0	0	0	0	0	0	0	Nuclear	Farming (Agriculture, livestock, fisheries)		No	No	Yes	130	125	0	125	No				No								Yes	0	0	1
2001522	1	2001	4	3		14	Male	Class 8	8		1	Yes	0	1	0	0	0	0	0	0	0	0	0	Nuclear	Farming (Agriculture, livestock, fisheries)		No	No	Yes	130	125	0	125	No				No								Yes	0	0	1
2001522	1	2001	4	3		14	Female	Class 8	8		1	Yes	0	1	0	0	0	0	0	0	0	0	0	Nuclear	Farming (Agriculture, livestock, fisheries)		No	No	Yes	130	125	0	125	No				No								Yes	0	0	1
2001715	1	2001	6	3		25	Male	Bachelor (BA/Honors/Degree)	1		2	Yes	0	0	0	1	1	0	0	0	0	0	0	Joint family	Non-agriculture/business/service/middlemen		No	No	Yes	150	125	0	125	Yes	Annual	101000 - 200000	Yes	No								Yes	0	0	2
2001715	1	2001	6	3		22	Female	HSC	9		2	Yes	0	0	0	1	1	0	0	0	0	0	0	Joint family	Non-agriculture/business/service/middlemen		No	No	Yes	150	125	0	125	Yes	Annual	101000 - 200000	Yes	No								Yes	0	0	2
2001715	1	2001	6	1		50	Male	Class 0/ Illiterate	3		2	Yes	0	0	0	1	1	0	0	0	0	0	0	Joint family	Non-agriculture/business/service/middlemen		No	No	Yes	150	125	0	125	Yes	Annual	101000 - 200000	Yes	No								Yes	0	0	2
2001715	1	2001	6	4		44	Female	Class 5	9		2	Yes	0	0	0	1	1	0	0	0	0	0	0	Joint family	Non-agriculture/business/service/middlemen		No	No	Yes	150	125	0	125	Yes	Annual	101000 - 200000	Yes	No								Yes	0	0	2
2001715	1	2001	6	2		70	Female	Class 0/ Illiterate	10		3	Yes	0	0	0	1	1	0	0	0	0	0	0	Joint family	Non-agriculture/business/service/middlemen		No	No	Yes	150	125	0	125	Yes	Annual	101000 - 200000	Yes	No								Yes	0	0	2
2001715	1	2001	6	7		3.5	Male	Class 0/ Illiterate	10		1	Yes	0	0	0	1	1	0	0	0	0	0	0	Joint family	Non-agriculture/business/service/middlemen		No	No	Yes	150	125	0	125	Yes	Annual	101000 - 200000	Yes	No								Yes	0	0	2
2001716	1	2001	2	1		30	Male	Class 1	2		2	No												Nuclear	Day-labor (Agri)		No	No	Yes	15	15	10	5	No				No								No		0	0
2001716	1	2001	2	4		27	Female	Class 6	9		2	No												Nuclear	Day-labor (Agri)		No	No	Yes	15	15	10	5	No				No								No		0	0
2001717	1	2001	3	1		42	Male	Class 5	1		2	No												Nuclear	Farming (Agriculture, livestock, fisheries)		No	No	Yes	25	15	15	0	No				No								No		0	0
2001717	1	2001	3	4		40	Female	Class 9	9		2	No												Nuclear	Farming (Agriculture, livestock, fisheries)		No	No	Yes	25	15	15	0	No				No								No		0	0
2001717	1	2001	3	3		12	Male	Class 7	8		1	No												Nuclear	Farming (Agriculture, livestock, fisheries)		No	No	Yes	25	15	15	0	No				No								No		0	0
2001826	1	2001	3	1		33	Male	Class 5	1		2	Yes	1	0	0	0	0	0	0	0	0	0	0	Nuclear	Farming (Agriculture, livestock, fisheries)		No	No	Yes	23	20	10	10	No				No								No		0	0
2001826	1	2001	3	4		31	Female	Class 8	9		2	Yes	1	0	0	0	0	0	0	0	0	0	0	Nuclear	Farming (Agriculture, livestock, fisheries)		No	No	Yes	23	20	10	10	No				No								No		0	0
2001826	1	2001	3	3		11	Female	Class 6	8		1	Yes	1	0	0	0	0	0	0	0	0	0	0	Nuclear	Farming (Agriculture, livestock, fisheries)		No	No	Yes	23	20	10	10	No				No								No		0	0
2001827	1	2001	3	1		35	Male	Master's	7		2	No												Nuclear	Non-agriculture/business/service/middlemen		No	No	Yes	33	25	0	25	No				Yes	2	0	1	0	0	=< 5000	Yes	No		0	0
2001827	1	2001	3	4		29	Female	Class 9	9		2	No												Nuclear	Non-agriculture/business/service/middlemen		No	No	Yes	33	25	0	25	No				Yes	2	0	1	0	0	=< 5000	Yes	No		0	0
2001827	1	2001	3	3		9	Female	Class 4	8		1	No												Nuclear	Non-agriculture/business/service/middlemen		No	No	Yes	33	25	0	25	No				Yes	2	0	1	0	0	=< 5000	Yes	No		0	0
2001828	1	2001	5	1		60	Male	Class 0/ Illiterate	3		2	No												Nuclear	Non-agriculture/business/service/middlemen		No	No	Yes	100	50	50	0	Yes	Annual	10000 - 50000	Yes	No								Yes	0	0	1
2001828	1	2001	5	4		55	Female	Class 1	9		2	No												Nuclear	Non-agriculture/business/service/middlemen		No	No	Yes	100	50	50	0	Yes	Annual	10000 - 50000	Yes	No								Yes	0	0	1
2001828	1	2001	5	3		26	Male	HSC	10		1	No												Nuclear	Non-agriculture/business/service/middlemen		No	No	Yes	100	50	50	0	Yes	Annual	10000 - 50000	Yes	No								Yes	0	0	1
2001828	1	2001	5	3		16	Female	SSC	8		1	No												Nuclear	Non-agriculture/business/service/middlemen		No	No	Yes	100	50	50	0	Yes	Annual	10000 - 50000	Yes	No								Yes	0	0	1
2001828	1	2001	5	3		11	Male	Class 4	8		1	No												Nuclear	Non-agriculture/business/service/middlemen		No	No	Yes	100	50	50	0	Yes	Annual	10000 - 50000	Yes	No								Yes	0	0	1
2100120	1	2100	4	1		38	Male	SSC	1		2	No												Nuclear	Farming (Agriculture, livestock, fisheries)		No	No	Yes	76	56	56	0	No				No								No		0	0
2100120	1	2100	4	4		36	Female	Bachelor (BA/Honors/Degree)	7		2	No												Nuclear	Farming (Agriculture, livestock, fisheries)		No	No	Yes	76	56	56	0	No				No								No		0	0
2100120	1	2100	4	3		10	Female	Class 5	8		1	No												Nuclear	Farming (Agriculture, livestock, fisheries)		No	No	Yes	76	56	56	0	No				No								No		0	0
2100120	1	2100	4	3		5	Female	Class 1	8		1	No												Nuclear	Farming (Agriculture, livestock, fisheries)		No	No	Yes	76	56	56	0	No				No								No		0	0
2100121	1	2100	4	1		43	Male	Class 5	7		2	No												Nuclear	Non-agriculture/business/service/middlemen		No	No	Yes	9	0			No				No								No		0	0
2100121	1	2100	4	4		38	Female	Class 5	9		2	No												Nuclear	Non-agriculture/business/service/middlemen		No	No	Yes	9	0			No				No								No		0	0
2100121	1	2100	4	3		17	Female	SSC	8		1	No												Nuclear	Non-agriculture/business/service/middlemen		No	No	Yes	9	0			No				No								No		0	0
2100121	1	2100	4	3		9	Male	Class 2	8		1	No												Nuclear	Non-agriculture/business/service/middlemen		No	No	Yes	9	0			No				No								No		0	0
2100122	1	2100	5	1		35	Male	Class 2	2		2	No												Nuclear	Day-labor (Agri)		No	No	Yes	4	0			No				No								No		0	0
2100122	1	2100	5	4		31	Female	Class 3	9		2	No												Nuclear	Day-labor (Agri)		No	No	Yes	4	0			No				No								No		0	0
2100122	1	2100	5	3		11	Female	Class 6	8		1	No												Nuclear	Day-labor (Agri)		No	No	Yes	4	0			No				No								No		0	0
2100122	1	2100	5	3		7	Female	Class 2	8		1	No												Nuclear	Day-labor (Agri)		No	No	Yes	4	0			No				No								No		0	0
2100122	1	2100	5	3		6	Male	Class 1	8		1	No												Nuclear	Day-labor (Agri)		No	No	Yes	4	0			No				No								No		0	0
21002010	1	2100	3	1		42	Male	Class 0/ Illiterate	1		2	No												Nuclear	Day-labor (non-agri)		No	No	Yes	7	0			No				No								No		0	0
21002010	1	2100	3	4		35	Female	Class 0/ Illiterate	9		2	No												Nuclear	Day-labor (non-agri)		No	No	Yes	7	0			No				No								No		0	0
21002010	1	2100	3	3		18	Female	SSC	9		2	No												Nuclear	Day-labor (non-agri)		No	No	Yes	7	0			No				No								No		0	0
21002011	1	2100	3	1		32	Male	Class 5	1		2	No												Nuclear	Farming (Agriculture, livestock, fisheries)		No	No	Yes	25	18	18	0	No				Yes	3	0	0	1	0	=< 5000	Yes	No		0	0
21002011	1	2100	3	4		35	Female	Class 7	9		2	No												Nuclear	Farming (Agriculture, livestock, fisheries)		No	No	Yes	25	18	18	0	No				Yes	3	0	0	1	0	=< 5000	Yes	No		0	0
21002011	1	2100	3	3		5.6999998	Female	Class 1	8		1	No												Nuclear	Farming (Agriculture, livestock, fisheries)		No	No	Yes	25	18	18	0	No				Yes	3	0	0	1	0	=< 5000	Yes	No		0	0
2100209	1	2100	4	1		42	Male	Class 0/ Illiterate	1		2	No												Nuclear	Farming (Agriculture, livestock, fisheries)		No	No	Yes	200	150	100	50	No				No								Yes	0	0	1
2100209	1	2100	4	4		30	Female	Class 5	9		2	No												Nuclear	Farming (Agriculture, livestock, fisheries)		No	No	Yes	200	150	100	50	No				No								Yes	0	0	1
2100209	1	2100	4	3		10	Male	Class 4	8		1	No												Nuclear	Farming (Agriculture, livestock, fisheries)		No	No	Yes	200	150	100	50	No				No								Yes	0	0	1
2100209	1	2100	4	3		5	Male	Class 1	8		1	No												Nuclear	Farming (Agriculture, livestock, fisheries)		No	No	Yes	200	150	100	50	No				No								Yes	0	0	1
2100210	1	2100	4	1		52	Male	Class 0/ Illiterate	1		2	No												Nuclear	Farming (Agriculture, livestock, fisheries)		No	No	Yes	42	16	16	0	No				No								Yes	0	0	1
2100210	1	2100	4	4		35	Female	Class 5	9		2	No												Nuclear	Farming (Agriculture, livestock, fisheries)		No	No	Yes	42	16	16	0	No				No								Yes	0	0	1
2100210	1	2100	4	3		21	Male	HSC	8		1	No												Nuclear	Farming (Agriculture, livestock, fisheries)		No	No	Yes	42	16	16	0	No				No								Yes	0	0	1
2100210	1	2100	4	3		16	Male	Class 9	8		1	No												Nuclear	Farming (Agriculture, livestock, fisheries)		No	No	Yes	42	16	16	0	No				No								Yes	0	0	1
2100211	1	2100	3	1		52	Male	Class 0/ Illiterate	1		2	No												Nuclear	Farming (Agriculture, livestock, fisheries)		No	No	Yes	30	14	14	0	No				Yes	3	0	0	1	0	=< 5000	Don't know/ Not sure	No		0	0
2100211	1	2100	3	4		35	Female	Class 5	9		2	No												Nuclear	Farming (Agriculture, livestock, fisheries)		No	No	Yes	30	14	14	0	No				Yes	3	0	0	1	0	=< 5000	Don't know/ Not sure	No		0	0
2100211	1	2100	3	3		10	Female	Class 5	8		1	No												Nuclear	Farming (Agriculture, livestock, fisheries)		No	No	Yes	30	14	14	0	No				Yes	3	0	0	1	0	=< 5000	Don't know/ Not sure	No		0	0
2100212	1	2100	4	1		40	Male	Class 4	4		2	No												Nuclear	Day-labor (non-agri)		No	No	Yes	6	0			No				No								No		0	0
2100212	1	2100	4	4		35	Female	Class 5	9		2	No												Nuclear	Day-labor (non-agri)		No	No	Yes	6	0			No				No								No		0	0
2100212	1	2100	4	3		18	Male	Class 8	10		1	No												Nuclear	Day-labor (non-agri)		No	No	Yes	6	0			No				No								No		0	0
2100212	1	2100	4	3		13	Female	Class 4	8		1	No												Nuclear	Day-labor (non-agri)		No	No	Yes	6	0			No				No								No		0	0
2100218	1	2100	10	1		39	Male	Class 9	2		2	No												Joint family	Day-labor (non-agri)		No	Yes	Yes	224	168	56	112	No				Yes	99	0	0	0	1	21000 - 25000	Yes	Yes	0	0	2
2100218	1	2100	10	4		32	Female	HSC	9		2	No												Joint family	Day-labor (non-agri)		No	Yes	Yes	224	168	56	112	No				Yes	99	0	0	0	1	21000 - 25000	Yes	Yes	0	0	2
2100218	1	2100	10	3		12	Male	Class 6	8		1	No												Joint family	Day-labor (non-agri)		No	Yes	Yes	224	168	56	112	No				Yes	99	0	0	0	1	21000 - 25000	Yes	Yes	0	0	2
2100218	1	2100	10	3		3.5	Male	Class 1	8		1	No												Joint family	Day-labor (non-agri)		No	Yes	Yes	224	168	56	112	No				Yes	99	0	0	0	1	21000 - 25000	Yes	Yes	0	0	2
2100218	1	2100	10	2		56	Female	Class 5	9		2	No												Joint family	Day-labor (non-agri)		No	Yes	Yes	224	168	56	112	No				Yes	99	0	0	0	1	21000 - 25000	Yes	Yes	0	0	2
2100218	1	2100	10	2		62	Male	Class 9	1		2	No												Joint family	Day-labor (non-agri)		No	Yes	Yes	224	168	56	112	No				Yes	99	0	0	0	1	21000 - 25000	Yes	Yes	0	0	2
2100218	1	2100	10	5		36	Male	Bachelor (BA/Honors/Degree)	7		2	No												Joint family	Day-labor (non-agri)		No	Yes	Yes	224	168	56	112	No				Yes	99	0	0	0	1	21000 - 25000	Yes	Yes	0	0	2
2100218	1	2100	10	99	Sister in law	26	Female	SSC	9		2	No												Joint family	Day-labor (non-agri)		No	Yes	Yes	224	168	56	112	No				Yes	99	0	0	0	1	21000 - 25000	Yes	Yes	0	0	2
2100218	1	2100	10	99	Niece	5	Female	Class 1	8		1	No												Joint family	Day-labor (non-agri)		No	Yes	Yes	224	168	56	112	No				Yes	99	0	0	0	1	21000 - 25000	Yes	Yes	0	0	2
2100218	1	2100	10	99	Nephew	.80000001	Male	Class 0/ Illiterate	10		1	No												Joint family	Day-labor (non-agri)		No	Yes	Yes	224	168	56	112	No				Yes	99	0	0	0	1	21000 - 25000	Yes	Yes	0	0	2
2100321	1	2100	5	1		30	Male	Bachelor (BA/Honors/Degree)	2		2	No												Extended nuclear	Farming (Agriculture, livestock, fisheries)		No	No	Yes	20	0			No				No								Yes	0	0	1
2100321	1	2100	5	4		18	Female	SSC	9		2	No												Extended nuclear	Farming (Agriculture, livestock, fisheries)		No	No	Yes	20	0			No				No								Yes	0	0	1
2100321	1	2100	5	2		50	Male	Class 0/ Illiterate	1		2	No												Extended nuclear	Farming (Agriculture, livestock, fisheries)		No	No	Yes	20	0			No				No								Yes	0	0	1
2100321	1	2100	5	2		45	Female	Class 0/ Illiterate	99	Kobiraj	2	No												Extended nuclear	Farming (Agriculture, livestock, fisheries)		No	No	Yes	20	0			No				No								Yes	0	0	1
2100321	1	2100	5	5		22	Male	Bachelor (BA/Honors/Degree)	8		1	No												Extended nuclear	Farming (Agriculture, livestock, fisheries)		No	No	Yes	20	0			No				No								Yes	0	0	1
2100322	1	2100	4	1		39	Male	Class 5	2		2	No												Nuclear	Day-labor (Agri)		No	No	Yes	8	0			No				No								No		0	0
2100322	1	2100	4	4		35	Female	Class 8	9		2	No												Nuclear	Day-labor (Agri)		No	No	Yes	8	0			No				No								No		0	0
2100322	1	2100	4	3		5.5	Female	Class 1	8		1	No												Nuclear	Day-labor (Agri)		No	No	Yes	8	0			No				No								No		0	0
2100322	1	2100	4	3		3	Male	Class 0/ Illiterate	10		1	No												Nuclear	Day-labor (Agri)		No	No	Yes	8	0			No				No								No		0	0
2100323	1	2100	5	1		36	Male	Class 0/ Illiterate	1		2	No												Nuclear	Farming (Agriculture, livestock, fisheries)		No	No	Yes	58	46	32	14	No				No								No		0	0
2100323	1	2100	5	4		26	Female	Class 8	9		2	No												Nuclear	Farming (Agriculture, livestock, fisheries)		No	No	Yes	58	46	32	14	No				No								No		0	0
2100323	1	2100	5	3		9	Female	Class 6	8		1	No												Nuclear	Farming (Agriculture, livestock, fisheries)		No	No	Yes	58	46	32	14	No				No								No		0	0
2100323	1	2100	5	3		6	Male	Class 2	8		1	No												Nuclear	Farming (Agriculture, livestock, fisheries)		No	No	Yes	58	46	32	14	No				No								No		0	0
2100323	1	2100	5	2		55	Female	Class 0/ Illiterate	9		3	No												Nuclear	Farming (Agriculture, livestock, fisheries)		No	No	Yes	58	46	32	14	No				No								No		0	0
2100416	1	2100	5	1		35	Male	Class 5	4		2	No												Nuclear	Day-labor (non-agri)		No	No	Yes	5	0			No				No								No		0	0
2100416	1	2100	5	4		29	Female	Class 5	9		2	No												Nuclear	Day-labor (non-agri)		No	No	Yes	5	0			No				No								No		0	0
2100416	1	2100	5	3		12	Male	Class 6	8		1	No												Nuclear	Day-labor (non-agri)		No	No	Yes	5	0			No				No								No		0	0
2100416	1	2100	5	3		8	Female	Class 2	8		1	No												Nuclear	Day-labor (non-agri)		No	No	Yes	5	0			No				No								No		0	0
2100416	1	2100	5	3		3	Female	Class 0/ Illiterate	10		1	No												Nuclear	Day-labor (non-agri)		No	No	Yes	5	0			No				No								No		0	0
2100417	1	2100	4	1		40	Male	Class 5	6		2	No												Nuclear	Day-labor (non-agri)		No	No	Yes	16	0			Yes	Annual	10000 - 50000	Yes	No								No		0	0
2100417	1	2100	4	4		31	Female	Class 9	9		2	No												Nuclear	Day-labor (non-agri)		No	No	Yes	16	0			Yes	Annual	10000 - 50000	Yes	No								No		0	0
2100417	1	2100	4	3		17	Male	SSC	8		1	No												Nuclear	Day-labor (non-agri)		No	No	Yes	16	0			Yes	Annual	10000 - 50000	Yes	No								No		0	0
2100417	1	2100	4	3		12	Male	Class 5	8		1	No												Nuclear	Day-labor (non-agri)		No	No	Yes	16	0			Yes	Annual	10000 - 50000	Yes	No								No		0	0
2100418	1	2100	2	1		48	Male	Class 0/ Illiterate	1		2	No												Nuclear	Day-labor (Agri)		No	No	No	0	0			No				No								No		0	0
2100418	1	2100	2	4		40	Female	Class 8	9		2	No												Nuclear	Day-labor (Agri)		No	No	No	0	0			No				No								No		0	0
2100514	1	2100	5	1		40	Male	SSC	7		2	No												Extended nuclear	Non-agriculture/business/service/middlemen		No	No	Yes	54	45	30	15	No				No								No		0	0
2100514	1	2100	5	4		35	Female	Class 5	9		2	No												Extended nuclear	Non-agriculture/business/service/middlemen		No	No	Yes	54	45	30	15	No				No								No		0	0
2100514	1	2100	5	2		75	Female	Class 3	10		2	No												Extended nuclear	Non-agriculture/business/service/middlemen		No	No	Yes	54	45	30	15	No				No								No		0	0
2100514	1	2100	5	3		18	Male	HSC	8		1	No												Extended nuclear	Non-agriculture/business/service/middlemen		No	No	Yes	54	45	30	15	No				No								No		0	0
2100514	1	2100	5	3		14	Female	SSC	8		1	No												Extended nuclear	Non-agriculture/business/service/middlemen		No	No	Yes	54	45	30	15	No				No								No		0	0
2100515	1	2100	6	1		35	Male	Class 0/ Illiterate	1		2	No												Extended nuclear	Farming (Agriculture, livestock, fisheries)		No	No	Yes	3	0			Yes	Annual	10000 - 50000	Yes	No								No		0	0
2100515	1	2100	6	4		24	Female	Class 0/ Illiterate	9		2	No												Extended nuclear	Farming (Agriculture, livestock, fisheries)		No	No	Yes	3	0			Yes	Annual	10000 - 50000	Yes	No								No		0	0
2100515	1	2100	6	2		70	Female	Class 0/ Illiterate	10		3	No												Extended nuclear	Farming (Agriculture, livestock, fisheries)		No	No	Yes	3	0			Yes	Annual	10000 - 50000	Yes	No								No		0	0
2100515	1	2100	6	3		18	Male	Class 7	6		2	No												Extended nuclear	Farming (Agriculture, livestock, fisheries)		No	No	Yes	3	0			Yes	Annual	10000 - 50000	Yes	No								No		0	0
2100515	1	2100	6	3		18	Female	Class 7	9		2	No												Extended nuclear	Farming (Agriculture, livestock, fisheries)		No	No	Yes	3	0			Yes	Annual	10000 - 50000	Yes	No								No		0	0
2100515	1	2100	6	7		2	Male	Class 0/ Illiterate	10		1	No												Extended nuclear	Farming (Agriculture, livestock, fisheries)		No	No	Yes	3	0			Yes	Annual	10000 - 50000	Yes	No								No		0	0
2100516	1	2100	4	1		30	Male	Class 8	6		2	No												Nuclear	Non-agriculture/business/service/middlemen		No	No	Yes	6	0			Yes	Annual	51000 - 100000	Yes	No								No		0	0
2100516	1	2100	4	4		25	Female	Class 8	9		2	No												Nuclear	Non-agriculture/business/service/middlemen		No	No	Yes	6	0			Yes	Annual	51000 - 100000	Yes	No								No		0	0
2100516	1	2100	4	3		8	Female	Class 2	8		1	No												Nuclear	Non-agriculture/business/service/middlemen		No	No	Yes	6	0			Yes	Annual	51000 - 100000	Yes	No								No		0	0
2100516	1	2100	4	3		2	Male	Class 0/ Illiterate	10		1	No												Nuclear	Non-agriculture/business/service/middlemen		No	No	Yes	6	0			Yes	Annual	51000 - 100000	Yes	No								No		0	0
2100612	1	2100	6	1		30	Male	Class 4	3		2	No												Extended nuclear	Non-agriculture/business/service/middlemen		No	No	Yes	5	0			No				No								No		0	0
2100612	1	2100	6	4		22	Female	SSC	9		2	No												Extended nuclear	Non-agriculture/business/service/middlemen		No	No	Yes	5	0			No				No								No		0	0
2100612	1	2100	6	3		6	Female	Class 1	8		1	No												Extended nuclear	Non-agriculture/business/service/middlemen		No	No	Yes	5	0			No				No								No		0	0
2100612	1	2100	6	3		2	Male	Class 0/ Illiterate	8		1	No												Extended nuclear	Non-agriculture/business/service/middlemen		No	No	Yes	5	0			No				No								No		0	0
2100612	1	2100	6	5		28	Male	HSC	7		1	No												Extended nuclear	Non-agriculture/business/service/middlemen		No	No	Yes	5	0			No				No								No		0	0
2100612	1	2100	6	2		52	Female	Class 0/ Illiterate	9		2	No												Extended nuclear	Non-agriculture/business/service/middlemen		No	No	Yes	5	0			No				No								No		0	0
2100613	1	2100	5	1		50	Male	Class 8	1		2	No												Extended nuclear	Farming (Agriculture, livestock, fisheries)		No	No	Yes	118	112	28	84	No				No								Yes	0	0	0
2100613	1	2100	5	4		35	Female	SSC	9		2	No												Extended nuclear	Farming (Agriculture, livestock, fisheries)		No	No	Yes	118	112	28	84	No				No								Yes	0	0	0
2100613	1	2100	5	3		12	Male	Class 7	8		1	No												Extended nuclear	Farming (Agriculture, livestock, fisheries)		No	No	Yes	118	112	28	84	No				No								Yes	0	0	0
2100613	1	2100	5	3		12	Male	Class 7	8		1	No												Extended nuclear	Farming (Agriculture, livestock, fisheries)		No	No	Yes	118	112	28	84	No				No								Yes	0	0	0
2100613	1	2100	5	2		90	Male	Class 9	10		3	No												Extended nuclear	Farming (Agriculture, livestock, fisheries)		No	No	Yes	118	112	28	84	No				No								Yes	0	0	0
2100710	1	2100	2	1		40	Male	SSC	7		2	Yes	0	1	0	0	0	0	0	0	0	0	0	Nuclear	Non-agriculture/business/service/middlemen		No	No	Yes	104	90	90	0	No				No								Yes	0	1	1
2100710	1	2100	2	4		35	Female	SSC	9		2	Yes	0	1	0	0	0	0	0	0	0	0	0	Nuclear	Non-agriculture/business/service/middlemen		No	No	Yes	104	90	90	0	No				No								Yes	0	1	1
2100711	1	2100	6	1		58	Male	Class 0/ Illiterate	1		2	Yes	0	1	0	0	0	0	0	0	0	0	0	Joint family	Day-labor (Agri)		No	No	Yes	20	0			No				No								No		0	0
2100711	1	2100	6	4		50	Female	Class 8	9		2	Yes	0	1	0	0	0	0	0	0	0	0	0	Joint family	Day-labor (Agri)		No	No	Yes	20	0			No				No								No		0	0
2100711	1	2100	6	3		29	Male	SSC	2		2	Yes	0	1	0	0	0	0	0	0	0	0	0	Joint family	Day-labor (Agri)		No	No	Yes	20	0			No				No								No		0	0
2100711	1	2100	6	3		25	Female	Class 9	9		2	Yes	0	1	0	0	0	0	0	0	0	0	0	Joint family	Day-labor (Agri)		No	No	Yes	20	0			No				No								No		0	0
2100711	1	2100	6	7		4.5	Male	Class 0/ Illiterate	10		1	Yes	0	1	0	0	0	0	0	0	0	0	0	Joint family	Day-labor (Agri)		No	No	Yes	20	0			No				No								No		0	0
2100711	1	2100	6	7		6	Female	Class 2	8		1	Yes	0	1	0	0	0	0	0	0	0	0	0	Joint family	Day-labor (Agri)		No	No	Yes	20	0			No				No								No		0	0
210079	1	2100	3	1		28	Male	Class 8	6		2	No												Nuclear	Day-labor (non-agri)		No	No	Yes	34	30	0	30	Yes	Annual	10000 - 50000	Yes	No								Yes	0	0	1
210079	1	2100	3	4		22	Female	Class 9	9		2	No												Nuclear	Day-labor (non-agri)		No	No	Yes	34	30	0	30	Yes	Annual	10000 - 50000	Yes	No								Yes	0	0	1
210079	1	2100	3	3		.60000002	Male	Class 0/ Illiterate	10		1	No												Nuclear	Day-labor (non-agri)		No	No	Yes	34	30	0	30	Yes	Annual	10000 - 50000	Yes	No								Yes	0	0	1
21008116	1	2100	3	1		45	Male	Class 5	2		2	No												Nuclear	Day-labor (Agri)		No	No	Yes	84	60	60	0	No				No								No		0	0
21008116	1	2100	3	4		35	Female	Class 2	9		2	No												Nuclear	Day-labor (Agri)		No	No	Yes	84	60	60	0	No				No								No		0	0
21008116	1	2100	3	3		18	Male	SSC	8		1	No												Nuclear	Day-labor (Agri)		No	No	Yes	84	60	60	0	No				No								No		0	0
21008117	1	2100	4	1		40	Male	SSC	3		2	No												Nuclear	Non-agriculture/business/service/middlemen		No	No	Yes	56	43	0	43	Yes	Annual	=< 10000	Yes	No								No		0	0
21008117	1	2100	4	4		27	Female	SSC	9		2	No												Nuclear	Non-agriculture/business/service/middlemen		No	No	Yes	56	43	0	43	Yes	Annual	=< 10000	Yes	No								No		0	0
21008117	1	2100	4	3		9	Female	Class 4	8		1	No												Nuclear	Non-agriculture/business/service/middlemen		No	No	Yes	56	43	0	43	Yes	Annual	=< 10000	Yes	No								No		0	0
21008117	1	2100	4	3		4	Female	Class 0/ Illiterate	10		1	No												Nuclear	Non-agriculture/business/service/middlemen		No	No	Yes	56	43	0	43	Yes	Annual	=< 10000	Yes	No								No		0	0
21008118	1	2100	4	1		36	Male	Class 5	3		2	No												Nuclear	Non-agriculture/business/service/middlemen		No	No	Yes	42	28	0	28	Yes	Annual	10000 - 50000	Yes	No								No		0	0
21008118	1	2100	4	4		30	Female	Class 8	9		2	No												Nuclear	Non-agriculture/business/service/middlemen		No	No	Yes	42	28	0	28	Yes	Annual	10000 - 50000	Yes	No								No		0	0
21008118	1	2100	4	3		13	Male	Class 7	8		1	No												Nuclear	Non-agriculture/business/service/middlemen		No	No	Yes	42	28	0	28	Yes	Annual	10000 - 50000	Yes	No								No		0	0
21008118	1	2100	4	3		10	Male	Class 3	8		1	No												Nuclear	Non-agriculture/business/service/middlemen		No	No	Yes	42	28	0	28	Yes	Annual	10000 - 50000	Yes	No								No		0	0
2100819	1	2100	3	1		50	Male	Class 6	1		2	No												Nuclear	Farming (Agriculture, livestock, fisheries)		No	No	Yes	16.5	16.5	0	0	Yes	Seasonal	10000 - 50000	No	No								Yes	0	0	2
2100819	1	2100	3	4		37	Female	Class 6	9		2	No												Nuclear	Farming (Agriculture, livestock, fisheries)		No	No	Yes	16.5	16.5	0	0	Yes	Seasonal	10000 - 50000	No	No								Yes	0	0	2
2100819	1	2100	3	3		21	Male	Class 9	1		1	No												Nuclear	Farming (Agriculture, livestock, fisheries)		No	No	Yes	16.5	16.5	0	0	Yes	Seasonal	10000 - 50000	No	No								Yes	0	0	2
2100820	1	2100	5	4		45	Female	Class 8	9		2	No												Extended nuclear	Farming (Agriculture, livestock, fisheries)		No	No	Yes	280	275	112	163	No				No								Yes	0	0	1
2100820	1	2100	5	1		60	Male	Class 5	1		2	No												Extended nuclear	Farming (Agriculture, livestock, fisheries)		No	No	Yes	280	275	112	163	No				No								Yes	0	0	1
2100820	1	2100	5	2		80	Female	Class 0/ Illiterate	10		3	No												Extended nuclear	Farming (Agriculture, livestock, fisheries)		No	No	Yes	280	275	112	163	No				No								Yes	0	0	1
2100820	1	2100	5	3		25	Male	Bachelor (BA/Honors/Degree)	7		1	No												Extended nuclear	Farming (Agriculture, livestock, fisheries)		No	No	Yes	280	275	112	163	No				No								Yes	0	0	1
2100820	1	2100	5	3		19	Female	HSC	8		1	No												Extended nuclear	Farming (Agriculture, livestock, fisheries)		No	No	Yes	280	275	112	163	No				No								Yes	0	0	1
2100821	1	2100	3	1		85	Male	Class 1	1		2	No												Nuclear	Non-agriculture/business/service/middlemen		No	Yes	Yes	72	54	0	54	Yes	Annual	=< 10000	Yes	Yes	3	0	0	1	0	=< 5000	Don't know/ Not sure	No		0	0
2100821	1	2100	3	4		67	Male	Class 2	3		2	No												Nuclear	Non-agriculture/business/service/middlemen		No	Yes	Yes	72	54	0	54	Yes	Annual	=< 10000	Yes	Yes	3	0	0	1	0	=< 5000	Don't know/ Not sure	No		0	0
2100821	1	2100	3	3		26	Male	Master's	8		1	No												Nuclear	Non-agriculture/business/service/middlemen		No	Yes	Yes	72	54	0	54	Yes	Annual	=< 10000	Yes	Yes	3	0	0	1	0	=< 5000	Don't know/ Not sure	No		0	0
2100916	1	2100	8	1		75	Male	Class 0/ Illiterate	1		2	No												Joint family	Day-labor (non-agri)		No	No	Yes	10	0			No				No								No		0	0
2100916	1	2100	8	4		60	Female	Class 5	9		2	No												Joint family	Day-labor (non-agri)		No	No	Yes	10	0			No				No								No		0	0
2100916	1	2100	8	3		30	Male	Class 9	7		2	No												Joint family	Day-labor (non-agri)		No	No	Yes	10	0			No				No								No		0	0
2100916	1	2100	8	3		28	Female	Class 0/ Illiterate	9		2	No												Joint family	Day-labor (non-agri)		No	No	Yes	10	0			No				No								No		0	0
2100916	1	2100	8	3		26	Male	Bachelor (BA/Honors/Degree)	8		2	No												Joint family	Day-labor (non-agri)		No	No	Yes	10	0			No				No								No		0	0
2100916	1	2100	8	3		24	Female	Bachelor (BA/Honors/Degree)	8		2	No												Joint family	Day-labor (non-agri)		No	No	Yes	10	0			No				No								No		0	0
2100916	1	2100	8	3		24	Male	Bachelor (BA/Honors/Degree)	7		2	No												Joint family	Day-labor (non-agri)		No	No	Yes	10	0			No				No								No		0	0
2100916	1	2100	8	3		24	Female	Bachelor (BA/Honors/Degree)	8		2	No												Joint family	Day-labor (non-agri)		No	No	Yes	10	0			No				No								No		0	0
2100917	1	2100	4	1		35	Male	Class 0/ Illiterate	2		2	No												Nuclear	Farming (Agriculture, livestock, fisheries)		No	No	Yes	10	0			No				No								No		0	0
2100917	1	2100	4	4		30	Female	Class 0/ Illiterate	9		2	No												Nuclear	Farming (Agriculture, livestock, fisheries)		No	No	Yes	10	0			No				No								No		0	0
2100917	1	2100	4	3		18	Male	SSC	8		1	No												Nuclear	Farming (Agriculture, livestock, fisheries)		No	No	Yes	10	0			No				No								No		0	0
2100917	1	2100	4	3		15	Female	Class 9	8		1	No												Nuclear	Farming (Agriculture, livestock, fisheries)		No	No	Yes	10	0			No				No								No		0	0
2100918	1	2100	3	1		43	Male	Class 3	1		2	No												Nuclear	Day-labor (Agri)		No	No	Yes	8	0			No				Yes	3	0	0	1	0	=< 5000	No	No		0	0
2100918	1	2100	3	4		36	Female	Class 7	9		2	No												Nuclear	Day-labor (Agri)		No	No	Yes	8	0			No				Yes	3	0	0	1	0	=< 5000	No	No		0	0
2100918	1	2100	3	3		2	Male	Class 0/ Illiterate	10		1	No												Nuclear	Day-labor (Agri)		No	No	Yes	8	0			No				Yes	3	0	0	1	0	=< 5000	No	No		0	0
2100996	1	2100	5	1		58	Male	Class 0/ Illiterate	2		2	No												Extended nuclear	Day-labor (Agri)		No	No	Yes	33	30	30	0	No				No								No		0	0
2100996	1	2100	5	4		55	Female	Class 0/ Illiterate	9		2	No												Extended nuclear	Day-labor (Agri)		No	No	Yes	33	30	30	0	No				No								No		0	0
2100996	1	2100	5	3		32	Male	HSC	2		2	No												Extended nuclear	Day-labor (Agri)		No	No	Yes	33	30	30	0	No				No								No		0	0
2100996	1	2100	5	3		25	Female	Class 9	9		2	No												Extended nuclear	Day-labor (Agri)		No	No	Yes	33	30	30	0	No				No								No		0	0
2100996	1	2100	5	7		1	Male	Class 0/ Illiterate	10		1	No												Extended nuclear	Day-labor (Agri)		No	No	Yes	33	30	30	0	No				No								No		0	0
2100997	1	2100	5	1		37	Male	Class 0/ Illiterate	2		2	No												Extended nuclear	Day-labor (Agri)		No	No	Yes	8	0			No				Yes	2	0	1	0	0	5000 - 10000	Yes	No		0	0
2100997	1	2100	5	4		32	Female	Class 0/ Illiterate	9		2	No												Extended nuclear	Day-labor (Agri)		No	No	Yes	8	0			No				Yes	2	0	1	0	0	5000 - 10000	Yes	No		0	0
2100997	1	2100	5	3		10	Male	Class 5	8		1	No												Extended nuclear	Day-labor (Agri)		No	No	Yes	8	0			No				Yes	2	0	1	0	0	5000 - 10000	Yes	No		0	0
2100997	1	2100	5	2		65	Male	Class 0/ Illiterate	10		2	No												Extended nuclear	Day-labor (Agri)		No	No	Yes	8	0			No				Yes	2	0	1	0	0	5000 - 10000	Yes	No		0	0
2100997	1	2100	5	2		58	Female	Class 0/ Illiterate	9		2	No												Extended nuclear	Day-labor (Agri)		No	No	Yes	8	0			No				Yes	2	0	1	0	0	5000 - 10000	Yes	No		0	0
2100998	1	2100	4	1		58	Male	Class 0/ Illiterate	2		2	No												Nuclear	Day-labor (Agri)		No	No	Yes	8	0			No				No								No		0	0
2100998	1	2100	4	4		53	Female	Class 0/ Illiterate	9		2	No												Nuclear	Day-labor (Agri)		No	No	Yes	8	0			No				No								No		0	0
2100998	1	2100	4	3		20	Male	Class 5	2		1	No												Nuclear	Day-labor (Agri)		No	No	Yes	8	0			No				No								No		0	0
2100998	1	2100	4	3		15	Male	Class 4	10		1	No												Nuclear	Day-labor (Agri)		No	No	Yes	8	0			No				No								No		0	0
2100999	1	2100	4	1		30	Male	Class 0/ Illiterate	2		2	Yes	0	0	0	1	0	0	0	0	0	0	0	Extended nuclear	Day-labor (Agri)		Yes	No	Yes	6	0			No				Yes	2	0	1	0	0	5000 - 10000	Yes	No		0	0
2100999	1	2100	4	4		25	Female	Class 8	9		2	Yes	0	0	0	1	0	0	0	0	0	0	0	Extended nuclear	Day-labor (Agri)		Yes	No	Yes	6	0			No				Yes	2	0	1	0	0	5000 - 10000	Yes	No		0	0
2100999	1	2100	4	3		6	Male	Class 1	8		1	Yes	0	0	0	1	0	0	0	0	0	0	0	Extended nuclear	Day-labor (Agri)		Yes	No	Yes	6	0			No				Yes	2	0	1	0	0	5000 - 10000	Yes	No		0	0
2100999	1	2100	4	2		67	Male	Class 0/ Illiterate	10		3	Yes	0	0	0	1	0	0	0	0	0	0	0	Extended nuclear	Day-labor (Agri)		Yes	No	Yes	6	0			No				Yes	2	0	1	0	0	5000 - 10000	Yes	No		0	0
2101148	1	2101	6	1		60	Male	Class 2	3		2	No												Joint family	Non-agriculture/business/service/middlemen		No	No	Yes	4	0			Yes	Annual	=< 10000	Yes	No								No		0	0
2101148	1	2101	6	4		45	Female	Class 2	9		2	No												Joint family	Non-agriculture/business/service/middlemen		No	No	Yes	4	0			Yes	Annual	=< 10000	Yes	No								No		0	0
2101148	1	2101	6	3		24	Male	Class 1	6		2	No												Joint family	Non-agriculture/business/service/middlemen		No	No	Yes	4	0			Yes	Annual	=< 10000	Yes	No								No		0	0
2101148	1	2101	6	4		22	Female	Class 1	9		2	No												Joint family	Non-agriculture/business/service/middlemen		No	No	Yes	4	0			Yes	Annual	=< 10000	Yes	No								No		0	0
2101148	1	2101	6	7		1.4	Male	Class 0/ Illiterate	10		1	No												Joint family	Non-agriculture/business/service/middlemen		No	No	Yes	4	0			Yes	Annual	=< 10000	Yes	No								No		0	0
2101148	1	2101	6	6		.25	Male	Class 0/ Illiterate	10		1	No												Joint family	Non-agriculture/business/service/middlemen		No	No	Yes	4	0			Yes	Annual	=< 10000	Yes	No								No		0	0
2101149	1	2101	5	1		40	Male	SSC	3		2	No												Extended nuclear	Non-agriculture/business/service/middlemen		No	No	Yes	4	0			Yes	Seasonal	=< 10000	Yes	No								No		0	0
2101149	1	2101	5	4		34	Female	Class 5	9		2	No												Extended nuclear	Non-agriculture/business/service/middlemen		No	No	Yes	4	0			Yes	Seasonal	=< 10000	Yes	No								No		0	0
2101149	1	2101	5	2		60	Male	Class 0/ Illiterate	10		3	No												Extended nuclear	Non-agriculture/business/service/middlemen		No	No	Yes	4	0			Yes	Seasonal	=< 10000	Yes	No								No		0	0
2101149	1	2101	5	3		17	Female	HSC	8		1	No												Extended nuclear	Non-agriculture/business/service/middlemen		No	No	Yes	4	0			Yes	Seasonal	=< 10000	Yes	No								No		0	0
2101149	1	2101	5	3		13	Male	Class 6	8		1	No												Extended nuclear	Non-agriculture/business/service/middlemen		No	No	Yes	4	0			Yes	Seasonal	=< 10000	Yes	No								No		0	0
2101150	1	2101	4	1		35	Male	Class 5	2		2	No												Nuclear	Day-labor (non-agri)		No	No	Yes	37	0			No				No								Yes	0	0	1
2101150	1	2101	4	4		30	Female	Class 5	9		2	No												Nuclear	Day-labor (non-agri)		No	No	Yes	37	0			No				No								Yes	0	0	1
2101150	1	2101	4	3		11	Female	Class 6	8		1	No												Nuclear	Day-labor (non-agri)		No	No	Yes	37	0			No				No								Yes	0	0	1
2101150	1	2101	4	3		8	Male	Class 2	8		1	No												Nuclear	Day-labor (non-agri)		No	No	Yes	37	0			No				No								Yes	0	0	1
21012030	1	2101	2	1		60	Male	Class 0/ Illiterate	6		2	No												Nuclear	Day-labor (non-agri)		No	No	Yes	70	50	0	50	Yes	Annual	10000 - 50000	Yes	Yes	1	1	0	0	0	26000 - 30000	Yes	No		0	0
21012030	1	2101	2	4		46	Female	Class 0/ Illiterate	9		2	No												Nuclear	Day-labor (non-agri)		No	No	Yes	70	50	0	50	Yes	Annual	10000 - 50000	Yes	Yes	1	1	0	0	0	26000 - 30000	Yes	No		0	0
21012031	1	2101	3	1		26	Male	Class 6	1		2	No												Nuclear	Farming (Agriculture, livestock, fisheries)		No	No	Yes	13	10	0	10	No				No								No		0	0
21012031	1	2101	3	4		20	Female	Class 8	9		2	No												Nuclear	Farming (Agriculture, livestock, fisheries)		No	No	Yes	13	10	0	10	No				No								No		0	0
21012031	1	2101	3	3		3	Female	Class 0/ Illiterate	10		1	No												Nuclear	Farming (Agriculture, livestock, fisheries)		No	No	Yes	13	10	0	10	No				No								No		0	0
21012032	1	2101	5	1		40	Male	Class 0/ Illiterate	2		2	No												Extended nuclear	Non-agriculture/business/service/middlemen		No	No	Yes	8	0			Yes	Seasonal	10000 - 50000	No	Yes	2	0	1	0	0	5000 - 10000	Yes	No		0	0
21012032	1	2101	5	4		35	Female	Class 6	7		2	No												Extended nuclear	Non-agriculture/business/service/middlemen		No	No	Yes	8	0			Yes	Seasonal	10000 - 50000	No	Yes	2	0	1	0	0	5000 - 10000	Yes	No		0	0
21012032	1	2101	5	3		18	Male	Class 8	7		1	No												Extended nuclear	Non-agriculture/business/service/middlemen		No	No	Yes	8	0			Yes	Seasonal	10000 - 50000	No	Yes	2	0	1	0	0	5000 - 10000	Yes	No		0	0
21012032	1	2101	5	3		15	Male	Class 8	8		1	No												Extended nuclear	Non-agriculture/business/service/middlemen		No	No	Yes	8	0			Yes	Seasonal	10000 - 50000	No	Yes	2	0	1	0	0	5000 - 10000	Yes	No		0	0
21012032	1	2101	5	2		68	Female	Class 0/ Illiterate	9		3	No												Extended nuclear	Non-agriculture/business/service/middlemen		No	No	Yes	8	0			Yes	Seasonal	10000 - 50000	No	Yes	2	0	1	0	0	5000 - 10000	Yes	No		0	0
21012034	1	2101	5	1		27	Male	Class 8	4		2	No												Extended nuclear	Day-labor (non-agri)		No	No	Yes	38	30	30	0	Yes	Annual	51000 - 100000	Yes	Yes	2	0	1	0	0	5000 - 10000	Yes	No		0	0
21012034	1	2101	5	4		23	Female	SSC	8		2	No												Extended nuclear	Day-labor (non-agri)		No	No	Yes	38	30	30	0	Yes	Annual	51000 - 100000	Yes	Yes	2	0	1	0	0	5000 - 10000	Yes	No		0	0
21012034	1	2101	5	5		18	Male	SSC	2		1	No												Extended nuclear	Day-labor (non-agri)		No	No	Yes	38	30	30	0	Yes	Annual	51000 - 100000	Yes	Yes	2	0	1	0	0	5000 - 10000	Yes	No		0	0
21012034	1	2101	5	2		43	Female	Class 3	9		3	No												Extended nuclear	Day-labor (non-agri)		No	No	Yes	38	30	30	0	Yes	Annual	51000 - 100000	Yes	Yes	2	0	1	0	0	5000 - 10000	Yes	No		0	0
21012034	1	2101	5	3		4	Male	Class 0/ Illiterate	10		1	No												Extended nuclear	Day-labor (non-agri)		No	No	Yes	38	30	30	0	Yes	Annual	51000 - 100000	Yes	Yes	2	0	1	0	0	5000 - 10000	Yes	No		0	0
21012035	1	2101	4	1		26	Male	SSC	1		2	No												Nuclear	Farming (Agriculture, livestock, fisheries)		No	No	Yes	24	20	0	20	Yes	Annual	10000 - 50000	No	No								Yes	0	0	1
21012035	1	2101	4	4		24	Female	Class 8	9		2	No												Nuclear	Farming (Agriculture, livestock, fisheries)		No	No	Yes	24	20	0	20	Yes	Annual	10000 - 50000	No	No								Yes	0	0	1
21012035	1	2101	4	3		7	Male	Class 1	8		1	No												Nuclear	Farming (Agriculture, livestock, fisheries)		No	No	Yes	24	20	0	20	Yes	Annual	10000 - 50000	No	No								Yes	0	0	1
21012035	1	2101	4	3		2	Female	Class 0/ Illiterate	10		1	No												Nuclear	Farming (Agriculture, livestock, fisheries)		No	No	Yes	24	20	0	20	Yes	Annual	10000 - 50000	No	No								Yes	0	0	1
21012125	1	2101	4	1		38	Male	Class 2	2		2	No												Nuclear	Day-labor (non-agri)		No	No	Yes	15	0			No				No								No		0	0
21012125	1	2101	4	4		36	Female	Class 3	9		2	No												Nuclear	Day-labor (non-agri)		No	No	Yes	15	0			No				No								No		0	0
21012125	1	2101	4	3		17	Male	Class 5	8		1	No												Nuclear	Day-labor (non-agri)		No	No	Yes	15	0			No				No								No		0	0
21012125	1	2101	4	3		15	Male	Class 3	10		1	No												Nuclear	Day-labor (non-agri)		No	No	Yes	15	0			No				No								No		0	0
21012126	1	2101	4	1		32	Male	Class 1	2		2	No												Nuclear	Day-labor (Agri)		No	No	Yes	16	0			No				No								No		0	0
21012126	1	2101	4	4		56	Female	Class 9	9		2	No												Nuclear	Day-labor (Agri)		No	No	Yes	16	0			No				No								No		0	0
21012126	1	2101	4	3		9	Female	Class 3	8		1	No												Nuclear	Day-labor (Agri)		No	No	Yes	16	0			No				No								No		0	0
21012126	1	2101	4	3		7	Male	Class 1	8		1	No												Nuclear	Day-labor (Agri)		No	No	Yes	16	0			No				No								No		0	0
21012127	1	2101	3	1		30	Male	Class 5	2		2	No												Nuclear	Day-labor (non-agri)		No	No	Yes	5	0			No				No								No		0	0
21012127	1	2101	3	4		20	Female	Class 8	9		2	No												Nuclear	Day-labor (non-agri)		No	No	Yes	5	0			No				No								No		0	0
21012127	1	2101	3	3		4	Male	Class 0/ Illiterate	10		1	No												Nuclear	Day-labor (non-agri)		No	No	Yes	5	0			No				No								No		0	0
2101237	1	2101	3	1		30	Male	Class 0/ Illiterate	2		2	No												Nuclear	Day-labor (non-agri)		No	No	Yes	9	0			No				No								No		0	0
2101237	1	2101	3	4		27	Female	SSC	7		2	No												Nuclear	Day-labor (non-agri)		No	No	Yes	9	0			No				No								No		0	0
2101237	1	2101	3	3		10	Male	Class 4	8		1	No												Nuclear	Day-labor (non-agri)		No	No	Yes	9	0			No				No								No		0	0
2101238	1	2101	4	1		35	Male	Class 7	2		2	Yes	0	0	0	1	0	0	0	0	0	0	0	Extended nuclear	Day-labor (non-agri)		No	No	Yes	14	0			No				Yes	2	0	1	0	0	5000 - 10000	Yes	No		0	0
2101238	1	2101	4	4		24	Female	Class 8	9		2	Yes	0	0	0	1	0	0	0	0	0	0	0	Extended nuclear	Day-labor (non-agri)		No	No	Yes	14	0			No				Yes	2	0	1	0	0	5000 - 10000	Yes	No		0	0
2101238	1	2101	4	3		6	Male	Class 1	8		1	Yes	0	0	0	1	0	0	0	0	0	0	0	Extended nuclear	Day-labor (non-agri)		No	No	Yes	14	0			No				Yes	2	0	1	0	0	5000 - 10000	Yes	No		0	0
2101238	1	2101	4	2		70	Female	Class 0/ Illiterate	10		2	Yes	0	0	0	1	0	0	0	0	0	0	0	Extended nuclear	Day-labor (non-agri)		No	No	Yes	14	0			No				Yes	2	0	1	0	0	5000 - 10000	Yes	No		0	0
2101239	1	2101	4	1		36	Male	Class 8	2		2	No												Nuclear	Day-labor (non-agri)		No	No	Yes	4	0			No				No								No		0	0
2101239	1	2101	4	4		32	Female	Class 8	9		2	No												Nuclear	Day-labor (non-agri)		No	No	Yes	4	0			No				No								No		0	0
2101239	1	2101	4	3		16	Male	SSC	8		1	No												Nuclear	Day-labor (non-agri)		No	No	Yes	4	0			No				No								No		0	0
2101239	1	2101	4	3		6	Female	Class 1	8		1	No												Nuclear	Day-labor (non-agri)		No	No	Yes	4	0			No				No								No		0	0
21014108	1	2101	4	1		40	Male	SSC	2		2	No												Nuclear	Day-labor (Agri)		No	No	Yes	18	14	14	0	No				No								No		0	0
21014108	1	2101	4	4		38	Female	Class 5	9		2	No												Nuclear	Day-labor (Agri)		No	No	Yes	18	14	14	0	No				No								No		0	0
21014108	1	2101	4	3		21	Male	Bachelor (BA/Honors/Degree)	8		1	No												Nuclear	Day-labor (Agri)		No	No	Yes	18	14	14	0	No				No								No		0	0
21014108	1	2101	4	3		18	Female	SSC	8		1	No												Nuclear	Day-labor (Agri)		No	No	Yes	18	14	14	0	No				No								No		0	0
21014109	1	2101	2	1		45	Male	Class 0/ Illiterate	2		2	No												Nuclear	Day-labor (Agri)		No	No	Yes	13	0			No				No								No		0	0
21014109	1	2101	2	4		42	Female	Class 5	9		2	No												Nuclear	Day-labor (Agri)		No	No	Yes	13	0			No				No								No		0	0
21014110	1	2101	4	1		55	Male	Class 9	10		2	No												Nuclear	Day-labor (non-agri)		No	No	Yes	25	19	19	0	No				No								No		0	0
21014110	1	2101	4	3		23	Male	SSC	4		1	No												Nuclear	Day-labor (non-agri)		No	No	Yes	25	19	19	0	No				No								No		0	0
21014110	1	2101	4	4		50	Female	Class 0/ Illiterate	9		2	No												Nuclear	Day-labor (non-agri)		No	No	Yes	25	19	19	0	No				No								No		0	0
21014110	1	2101	4	3		28	Male	HSC	10		1	No												Nuclear	Day-labor (non-agri)		No	No	Yes	25	19	19	0	No				No								No		0	0
21014111	1	2101	4	1		45	Male	Class 0/ Illiterate	2		2	No												Joint family	Day-labor (Agri)		Yes	No	Yes	12	0			No				No								No		0	0
21014111	1	2101	4	4		42	Female	Class 5	9		2	No												Joint family	Day-labor (Agri)		Yes	No	Yes	12	0			No				No								No		0	0
21014111	1	2101	4	3		22	Male	Class 8	10		2	No												Joint family	Day-labor (Agri)		Yes	No	Yes	12	0			No				No								No		0	0
21014111	1	2101	4	3		20	Female	Class 8	9		2	No												Joint family	Day-labor (Agri)		Yes	No	Yes	12	0			No				No								No		0	0
2101443	1	2101	4	1		35	Male	Class 2	4		2	No												Nuclear	Day-labor (non-agri)		No	Yes	Yes	100	56	56	0	No				Yes	2	0	1	0	0	=< 5000	No	No		0	0
2101443	1	2101	4	4		28	Female	Class 7	9		2	No												Nuclear	Day-labor (non-agri)		No	Yes	Yes	100	56	56	0	No				Yes	2	0	1	0	0	=< 5000	No	No		0	0
2101443	1	2101	4	3		13	Female	Class 7	8		1	No												Nuclear	Day-labor (non-agri)		No	Yes	Yes	100	56	56	0	No				Yes	2	0	1	0	0	=< 5000	No	No		0	0
2101443	1	2101	4	3		7	Male	Class 1	8		1	No												Nuclear	Day-labor (non-agri)		No	Yes	Yes	100	56	56	0	No				Yes	2	0	1	0	0	=< 5000	No	No		0	0
2101444	1	2101	8	1		60	Male	Class 0/ Illiterate	2		2	No												Joint family	Day-labor (Agri)		No	No	Yes	3	0			No				Yes	1	1	0	0	0	26000 - 30000	Don't know/ Not sure	No		0	0
2101444	1	2101	8	4		50	Female	Class 5	9		2	No												Joint family	Day-labor (Agri)		No	No	Yes	3	0			No				Yes	1	1	0	0	0	26000 - 30000	Don't know/ Not sure	No		0	0
2101444	1	2101	8	3		31	Male	Class 5	4		2	No												Joint family	Day-labor (Agri)		No	No	Yes	3	0			No				Yes	1	1	0	0	0	26000 - 30000	Don't know/ Not sure	No		0	0
2101444	1	2101	8	3		22	Female	Class 0/ Illiterate	9		2	No												Joint family	Day-labor (Agri)		No	No	Yes	3	0			No				Yes	1	1	0	0	0	26000 - 30000	Don't know/ Not sure	No		0	0
2101444	1	2101	8	3		22	Male	HSC	7		1	No												Joint family	Day-labor (Agri)		No	No	Yes	3	0			No				Yes	1	1	0	0	0	26000 - 30000	Don't know/ Not sure	No		0	0
2101444	1	2101	8	7		12	Male	Class 3	8		1	No												Joint family	Day-labor (Agri)		No	No	Yes	3	0			No				Yes	1	1	0	0	0	26000 - 30000	Don't know/ Not sure	No		0	0
2101444	1	2101	8	7		5	Male	Class 0/ Illiterate	10		1	No												Joint family	Day-labor (Agri)		No	No	Yes	3	0			No				Yes	1	1	0	0	0	26000 - 30000	Don't know/ Not sure	No		0	0
2101444	1	2101	8	7		.082999997	Female	Class 0/ Illiterate	10		1	No												Joint family	Day-labor (Agri)		No	No	Yes	3	0			No				Yes	1	1	0	0	0	26000 - 30000	Don't know/ Not sure	No		0	0
2101445	1	2101	3	1		40	Male	Class 4	2		2	No												Nuclear	Day-labor (Agri)		No	No	Yes	12	0			No				No								No		0	0
2101445	1	2101	3	4		26	Female	Class 5	9		2	No												Nuclear	Day-labor (Agri)		No	No	Yes	12	0			No				No								No		0	0
2101445	1	2101	3	3		7	Male	Class 1	8		1	No												Nuclear	Day-labor (Agri)		No	No	Yes	12	0			No				No								No		0	0
2101842	1	2101	4	1		37	Male	Class 7	1		2	No												Nuclear	Farming (Agriculture, livestock, fisheries)		No	Yes	Yes	84	80	45	35	No				Yes	2	0	1	0	0	=< 5000	Yes	No		0	0
2101842	1	2101	4	4		34	Female	SSC	9		2	No												Nuclear	Farming (Agriculture, livestock, fisheries)		No	Yes	Yes	84	80	45	35	No				Yes	2	0	1	0	0	=< 5000	Yes	No		0	0
2101842	1	2101	4	3		15	Female	SSC	8		1	No												Nuclear	Farming (Agriculture, livestock, fisheries)		No	Yes	Yes	84	80	45	35	No				Yes	2	0	1	0	0	=< 5000	Yes	No		0	0
2101842	1	2101	4	3		13	Male	Class 7	8		1	No												Nuclear	Farming (Agriculture, livestock, fisheries)		No	Yes	Yes	84	80	45	35	No				Yes	2	0	1	0	0	=< 5000	Yes	No		0	0
2101843	1	2101	3	1		57	Male	Class 1	1		2	No												Nuclear	Farming (Agriculture, livestock, fisheries)		No	No	Yes	18	11	11	0	No				No								No		0	0
2101843	1	2101	3	4		40	Female	Class 1	9		2	No												Nuclear	Farming (Agriculture, livestock, fisheries)		No	No	Yes	18	11	11	0	No				No								No		0	0
2101843	1	2101	3	3		21	Male	Class 5	2		1	No												Nuclear	Farming (Agriculture, livestock, fisheries)		No	No	Yes	18	11	11	0	No				No								No		0	0
2101844	1	2101	6	1		56	Male	Class 1	3		2	No												Joint family	Non-agriculture/business/service/middlemen		No	No	Yes	5	0			Yes	Annual	51000 - 100000	Yes	No								No		0	0
2101844	1	2101	6	4		49	Female	Class 1	9		2	No												Joint family	Non-agriculture/business/service/middlemen		No	No	Yes	5	0			Yes	Annual	51000 - 100000	Yes	No								No		0	0
2101844	1	2101	6	3		30	Male	HSC	2		2	No												Joint family	Non-agriculture/business/service/middlemen		No	No	Yes	5	0			Yes	Annual	51000 - 100000	Yes	No								No		0	0
2101844	1	2101	6	3		23	Female	SSC	9		2	No												Joint family	Non-agriculture/business/service/middlemen		No	No	Yes	5	0			Yes	Annual	51000 - 100000	Yes	No								No		0	0
2101844	1	2101	6	7		.89999998	Female	Class 0/ Illiterate	10		1	No												Joint family	Non-agriculture/business/service/middlemen		No	No	Yes	5	0			Yes	Annual	51000 - 100000	Yes	No								No		0	0
2101844	1	2101	6	3		19	Male	HSC	8		1	No												Joint family	Non-agriculture/business/service/middlemen		No	No	Yes	5	0			Yes	Annual	51000 - 100000	Yes	No								No		0	0
2101935	1	2101	3	1		70	Male	Class 0/ Illiterate	1		2	No												Nuclear	Day-labor (non-agri)		No	No	Yes	30	23	23	0	Yes	Seasonal	10000 - 50000	Yes	Yes	2	0	1	0	0	=< 5000	Yes	No		0	0
2101935	1	2101	3	4		60	Female	Class 0/ Illiterate	9		2	No												Nuclear	Day-labor (non-agri)		No	No	Yes	30	23	23	0	Yes	Seasonal	10000 - 50000	Yes	Yes	2	0	1	0	0	=< 5000	Yes	No		0	0
2101935	1	2101	3	3		23	Male	Class 7	2		1	No												Nuclear	Day-labor (non-agri)		No	No	Yes	30	23	23	0	Yes	Seasonal	10000 - 50000	Yes	Yes	2	0	1	0	0	=< 5000	Yes	No		0	0
2101936	1	2101	3	1		60	Male	Class 0/ Illiterate	1		2	No												Nuclear	Day-labor (Agri)		No	No	Yes	140	130	28	102	No				No								No		0	0
2101936	1	2101	3	4		50	Female	Class 0/ Illiterate	9		2	No												Nuclear	Day-labor (Agri)		No	No	Yes	140	130	28	102	No				No								No		0	0
2101936	1	2101	3	3		25	Male	SSC	2		1	No												Nuclear	Day-labor (Agri)		No	No	Yes	140	130	28	102	No				No								No		0	0
2101937	1	2101	4	1		45	Male	Class 0/ Illiterate	2		2	No												Nuclear	Non-agriculture/business/service/middlemen		No	No	Yes	32	25	12	13	Yes	Annual	=< 10000	Yes	No								No		0	0
2101937	1	2101	4	4		35	Female	Class 3	9		2	No												Nuclear	Non-agriculture/business/service/middlemen		No	No	Yes	32	25	12	13	Yes	Annual	=< 10000	Yes	No								No		0	0
2101937	1	2101	4	3		16	Female	Class 9	8		1	No												Nuclear	Non-agriculture/business/service/middlemen		No	No	Yes	32	25	12	13	Yes	Annual	=< 10000	Yes	No								No		0	0
2101937	1	2101	4	3		8	Male	Class 2	8		1	No												Nuclear	Non-agriculture/business/service/middlemen		No	No	Yes	32	25	12	13	Yes	Annual	=< 10000	Yes	No								No		0	0
21101110	1	2110	5	1		35	Male	Class 0/ Illiterate	6		2	No												Extended nuclear	Non-agriculture/business/service/middlemen		No	No	No	0	0			Yes	Annual	51000 - 100000	Yes	No								No		0	0
21101110	1	2110	5	4		22	Female	Class 8	9		2	No												Extended nuclear	Non-agriculture/business/service/middlemen		No	No	No	0	0			Yes	Annual	51000 - 100000	Yes	No								No		0	0
21101110	1	2110	5	2		60	Male	Class 0/ Illiterate	7		2	No												Extended nuclear	Non-agriculture/business/service/middlemen		No	No	No	0	0			Yes	Annual	51000 - 100000	Yes	No								No		0	0
21101110	1	2110	5	2		55	Female	Class 0/ Illiterate	9		2	No												Extended nuclear	Non-agriculture/business/service/middlemen		No	No	No	0	0			Yes	Annual	51000 - 100000	Yes	No								No		0	0
21101110	1	2110	5	3		9	Male	Class 3	8		1	No												Extended nuclear	Non-agriculture/business/service/middlemen		No	No	No	0	0			Yes	Annual	51000 - 100000	Yes	No								No		0	0
21101111	1	2110	7	2		65	Male	Class 0/ Illiterate	10		2	No												Extended nuclear	Day-labor (non-agri)		No	No	Yes	28	0			No				No								No		0	0
21101111	1	2110	7	2		50	Female	Class 0/ Illiterate	9		2	No												Extended nuclear	Day-labor (non-agri)		No	No	Yes	28	0			No				No								No		0	0
21101111	1	2110	7	1		32	Male	Class 9	4		2	No												Extended nuclear	Day-labor (non-agri)		No	No	Yes	28	0			No				No								No		0	0
21101111	1	2110	7	4		30	Female	SSC	9		2	No												Extended nuclear	Day-labor (non-agri)		No	No	Yes	28	0			No				No								No		0	0
21101111	1	2110	7	3		11	Male	Class 5	8		1	No												Extended nuclear	Day-labor (non-agri)		No	No	Yes	28	0			No				No								No		0	0
21101111	1	2110	7	3		5	Male	Class 1	8		1	No												Extended nuclear	Day-labor (non-agri)		No	No	Yes	28	0			No				No								No		0	0
21101111	1	2110	7	3		2	Female	Class 0/ Illiterate	10		1	No												Extended nuclear	Day-labor (non-agri)		No	No	Yes	28	0			No				No								No		0	0
21101112	1	2110	4	1		30	Male	Class 4	2		2	No												Nuclear	Day-labor (Agri)		No	No	Yes	9	0			No				Yes	1	1	0	0	0	31000 - 35000	Don't know/ Not sure	No		0	0
21101112	1	2110	4	4		26	Female	SSC	9		2	No												Nuclear	Day-labor (Agri)		No	No	Yes	9	0			No				Yes	1	1	0	0	0	31000 - 35000	Don't know/ Not sure	No		0	0
21101112	1	2110	4	3		6	Male	Class 1	8		1	No												Nuclear	Day-labor (Agri)		No	No	Yes	9	0			No				Yes	1	1	0	0	0	31000 - 35000	Don't know/ Not sure	No		0	0
21101112	1	2110	4	3		1	Male	Class 0/ Illiterate	10		1	No												Nuclear	Day-labor (Agri)		No	No	Yes	9	0			No				Yes	1	1	0	0	0	31000 - 35000	Don't know/ Not sure	No		0	0
21101113	1	2110	4	1		27	Male	Class 5	2		2	No												Extended nuclear	Day-labor (non-agri)		No	No	Yes	7	0			No				No								No		0	0
21101113	1	2110	4	4		19	Female	Class 8	9		2	No												Extended nuclear	Day-labor (non-agri)		No	No	Yes	7	0			No				No								No		0	0
21101113	1	2110	4	2		46	Female	Class 0/ Illiterate	9		2	No												Extended nuclear	Day-labor (non-agri)		No	No	Yes	7	0			No				No								No		0	0
21101113	1	2110	4	3		1	Male	Class 0/ Illiterate	10		1	No												Extended nuclear	Day-labor (non-agri)		No	No	Yes	7	0			No				No								No		0	0
2110173	1	2110	5	1		50	Male	Class 5	4		2	No												Extended nuclear	Day-labor (non-agri)		No	No	Yes	3	0			No				No								No		0	0
2110173	1	2110	5	4		46	Female	Class 5	9		2	No												Extended nuclear	Day-labor (non-agri)		No	No	Yes	3	0			No				No								No		0	0
2110173	1	2110	5	3		19	Male	SSC	4		1	No												Extended nuclear	Day-labor (non-agri)		No	No	Yes	3	0			No				No								No		0	0
2110173	1	2110	5	2		72	Male	Class 0/ Illiterate	10		2	No												Extended nuclear	Day-labor (non-agri)		No	No	Yes	3	0			No				No								No		0	0
2110173	1	2110	5	2		65	Female	Class 0/ Illiterate	10		2	No												Extended nuclear	Day-labor (non-agri)		No	No	Yes	3	0			No				No								No		0	0
2110174	1	2110	2	1		60	Male	Class 0/ Illiterate	2		2	No												Nuclear	Day-labor (non-agri)		No	No	Yes	1.5	0			No				No								No		0	0
2110174	1	2110	2	4		50	Female	Class 0/ Illiterate	9		2	No												Nuclear	Day-labor (non-agri)		No	No	Yes	1.5	0			No				No								No		0	0
2110175	1	2110	3	1		58	Male	Class 5	3		2	No												Nuclear	Non-agriculture/business/service/middlemen		No	No	Yes	5	0			Yes	Annual	101000 - 200000	Yes	No								No		0	0
2110175	1	2110	3	4		50	Female	Class 3	9		2	No												Nuclear	Non-agriculture/business/service/middlemen		No	No	Yes	5	0			Yes	Annual	101000 - 200000	Yes	No								No		0	0
2110175	1	2110	3	7		6	Male	Class 1	8		1	No												Nuclear	Non-agriculture/business/service/middlemen		No	No	Yes	5	0			Yes	Annual	101000 - 200000	Yes	No								No		0	0
21102056	1	2110	4	1		27	Male	Class 3	6		2	No												Nuclear	Day-labor (non-agri)		No	No	Yes	9	3	0	3	Yes	Annual	51000 - 100000	Yes	No								No		0	0
21102056	1	2110	4	4		24	Female	Class 9	9		2	No												Nuclear	Day-labor (non-agri)		No	No	Yes	9	3	0	3	Yes	Annual	51000 - 100000	Yes	No								No		0	0
21102056	1	2110	4	3		3	Male	Class 0/ Illiterate	10		1	No												Nuclear	Day-labor (non-agri)		No	No	Yes	9	3	0	3	Yes	Annual	51000 - 100000	Yes	No								No		0	0
21102056	1	2110	4	3		2	Male	Class 0/ Illiterate	10		1	No												Nuclear	Day-labor (non-agri)		No	No	Yes	9	3	0	3	Yes	Annual	51000 - 100000	Yes	No								No		0	0
21102057	1	2110	4	1		33	Male	Class 9	2		2	No												Nuclear	Day-labor (Agri)		No	No	Yes	7	0			No				No								No		0	0
21102057	1	2110	4	4		25	Female	Class 6	9		2	No												Nuclear	Day-labor (Agri)		No	No	Yes	7	0			No				No								No		0	0
21102057	1	2110	4	3		9	Male	Class 2	8		1	No												Nuclear	Day-labor (Agri)		No	No	Yes	7	0			No				No								No		0	0
21102057	1	2110	4	3		7	Male	Class 1	8		1	No												Nuclear	Day-labor (Agri)		No	No	Yes	7	0			No				No								No		0	0
21102058	1	2110	6	1		40	Male	Class 9	4		2	Yes	0	0	0	0	1	0	0	0	0	0	0	Extended nuclear	Day-labor (non-agri)		No	Yes	Yes	67	39	0	39	No				Yes	2	0	1	0	0	5000 - 10000	Yes	Yes	0	0	2
21102058	1	2110	6	4		29	Female	SSC	9		2	Yes	0	0	0	0	1	0	0	0	0	0	0	Extended nuclear	Day-labor (non-agri)		No	Yes	Yes	67	39	0	39	No				Yes	2	0	1	0	0	5000 - 10000	Yes	Yes	0	0	2
21102058	1	2110	6	3		12	Female	Class 7	8		1	Yes	0	0	0	0	1	0	0	0	0	0	0	Extended nuclear	Day-labor (non-agri)		No	Yes	Yes	67	39	0	39	No				Yes	2	0	1	0	0	5000 - 10000	Yes	Yes	0	0	2
21102058	1	2110	6	3		6	Male	Class 1	8		1	Yes	0	0	0	0	1	0	0	0	0	0	0	Extended nuclear	Day-labor (non-agri)		No	Yes	Yes	67	39	0	39	No				Yes	2	0	1	0	0	5000 - 10000	Yes	Yes	0	0	2
21102058	1	2110	6	2		95	Male	Class 0/ Illiterate	10		2	Yes	0	0	0	0	1	0	0	0	0	0	0	Extended nuclear	Day-labor (non-agri)		No	Yes	Yes	67	39	0	39	No				Yes	2	0	1	0	0	5000 - 10000	Yes	Yes	0	0	2
21102058	1	2110	6	2		85	Female	Class 0/ Illiterate	9		2	Yes	0	0	0	0	1	0	0	0	0	0	0	Extended nuclear	Day-labor (non-agri)		No	Yes	Yes	67	39	0	39	No				Yes	2	0	1	0	0	5000 - 10000	Yes	Yes	0	0	2
21102100	1	2110	5	1		36	Male	Class 0/ Illiterate	2		2	No												Extended nuclear	Day-labor (Agri)		No	Yes	Yes	23	21	21	0	No				Yes	2	0	1	0	0	=< 5000	Yes	Yes	0	0	3
21102100	1	2110	5	4		20	Female	Class 0/ Illiterate	9		2	No												Extended nuclear	Day-labor (Agri)		No	Yes	Yes	23	21	21	0	No				Yes	2	0	1	0	0	=< 5000	Yes	Yes	0	0	3
21102100	1	2110	5	2		55	Male	Class 0/ Illiterate	2		2	No												Extended nuclear	Day-labor (Agri)		No	Yes	Yes	23	21	21	0	No				Yes	2	0	1	0	0	=< 5000	Yes	Yes	0	0	3
21102100	1	2110	5	2		50	Female	Class 0/ Illiterate	9		2	No												Extended nuclear	Day-labor (Agri)		No	Yes	Yes	23	21	21	0	No				Yes	2	0	1	0	0	=< 5000	Yes	Yes	0	0	3
21102100	1	2110	5	99	Vagni	11	Female	Class 4	8		1	No												Extended nuclear	Day-labor (Agri)		No	Yes	Yes	23	21	21	0	No				Yes	2	0	1	0	0	=< 5000	Yes	Yes	0	0	3
21102101	1	2110	5	1		40	Male	Class 0/ Illiterate	2		2	No												Nuclear	Day-labor (Agri)		No	No	Yes	32	20	0	20	Yes	Seasonal	10000 - 50000	Yes	Yes	2	0	1	0	0	=< 5000	Yes	No		0	0
21102101	1	2110	5	4		28	Female	Class 8	9		2	No												Nuclear	Day-labor (Agri)		No	No	Yes	32	20	0	20	Yes	Seasonal	10000 - 50000	Yes	Yes	2	0	1	0	0	=< 5000	Yes	No		0	0
21102101	1	2110	5	3		13	Male	Class 7	8		1	No												Nuclear	Day-labor (Agri)		No	No	Yes	32	20	0	20	Yes	Seasonal	10000 - 50000	Yes	Yes	2	0	1	0	0	=< 5000	Yes	No		0	0
21102101	1	2110	5	3		10	Male	Class 4	8		1	No												Nuclear	Day-labor (Agri)		No	No	Yes	32	20	0	20	Yes	Seasonal	10000 - 50000	Yes	Yes	2	0	1	0	0	=< 5000	Yes	No		0	0
21102101	1	2110	5	3		1.5	Female	Class 0/ Illiterate	10		1	No												Nuclear	Day-labor (Agri)		No	No	Yes	32	20	0	20	Yes	Seasonal	10000 - 50000	Yes	Yes	2	0	1	0	0	=< 5000	Yes	No		0	0
21102102	1	2110	5	1		45	Male	Class 0/ Illiterate	2		2	No												Nuclear	Day-labor (Agri)		No	No	Yes	7	0			No				Yes	2	0	1	0	0	=< 5000	Yes	Yes	0	0	2
21102102	1	2110	5	4		38	Female	Class 0/ Illiterate	9		2	No												Nuclear	Day-labor (Agri)		No	No	Yes	7	0			No				Yes	2	0	1	0	0	=< 5000	Yes	Yes	0	0	2
21102102	1	2110	5	3		20	Male	Bachelor (BA/Honors/Degree)	8		1	No												Nuclear	Day-labor (Agri)		No	No	Yes	7	0			No				Yes	2	0	1	0	0	=< 5000	Yes	Yes	0	0	2
21102102	1	2110	5	3		18	Male	Class 5	2		1	No												Nuclear	Day-labor (Agri)		No	No	Yes	7	0			No				Yes	2	0	1	0	0	=< 5000	Yes	Yes	0	0	2
21102102	1	2110	5	3		8	Male	Class 2	8		1	No												Nuclear	Day-labor (Agri)		No	No	Yes	7	0			No				Yes	2	0	1	0	0	=< 5000	Yes	Yes	0	0	2
21102190	1	2110	4	4		45	Female	Class 0/ Illiterate	9		2	No												Nuclear	Day-labor (Agri)		No	No	Yes	3	0			No				No								No		0	0
21102190	1	2110	4	1		50	Male	Class 0/ Illiterate	2		2	No												Nuclear	Day-labor (Agri)		No	No	Yes	3	0			No				No								No		0	0
21102190	1	2110	4	3		24	Male	Bachelor (BA/Honors/Degree)	7		1	No												Nuclear	Day-labor (Agri)		No	No	Yes	3	0			No				No								No		0	0
21102190	1	2110	4	3		18	Male	HSC	8		1	No												Nuclear	Day-labor (Agri)		No	No	Yes	3	0			No				No								No		0	0
21102191	1	2110	4	4		37	Female	Class 9	9		2	No												Nuclear	Day-labor (Agri)		No	No	Yes	2.5	0			No				No								No		0	0
21102191	1	2110	4	1		42	Male	Class 0/ Illiterate	1		2	No												Nuclear	Day-labor (Agri)		No	No	Yes	2.5	0			No				No								No		0	0
21102191	1	2110	4	3		18	Female	HSC	8		1	No												Nuclear	Day-labor (Agri)		No	No	Yes	2.5	0			No				No								No		0	0
21102191	1	2110	4	3		15	Male	Class 7	8		1	No												Nuclear	Day-labor (Agri)		No	No	Yes	2.5	0			No				No								No		0	0
21102192	1	2110	6	4		45	Female	Class 0/ Illiterate	9		2	Yes	0	0	0	0	0	1	0	0	0	0	0	Extended nuclear	Day-labor (non-agri)		No	No	Yes	3	0			No				No								No		0	0
21102192	1	2110	6	1		52	Male	Class 5	2		2	Yes	0	0	0	0	0	1	0	0	0	0	0	Extended nuclear	Day-labor (non-agri)		No	No	Yes	3	0			No				No								No		0	0
21102192	1	2110	6	3		17	Female	SSC	8		1	Yes	0	0	0	0	0	1	0	0	0	0	0	Extended nuclear	Day-labor (non-agri)		No	No	Yes	3	0			No				No								No		0	0
21102192	1	2110	6	3		15	Male	Class 8	10		1	Yes	0	0	0	0	0	1	0	0	0	0	0	Extended nuclear	Day-labor (non-agri)		No	No	Yes	3	0			No				No								No		0	0
21102192	1	2110	6	3		12	Male	Class 6	8		1	Yes	0	0	0	0	0	1	0	0	0	0	0	Extended nuclear	Day-labor (non-agri)		No	No	Yes	3	0			No				No								No		0	0
21102192	1	2110	6	2		60	Female	Class 0/ Illiterate	10		3	Yes	0	0	0	0	0	1	0	0	0	0	0	Extended nuclear	Day-labor (non-agri)		No	No	Yes	3	0			No				No								No		0	0
2110263	1	2110	3	1		55	Male	Class 0/ Illiterate	2		2	No												Nuclear	Day-labor (Agri)		No	No	Yes	5	0			Yes	Seasonal	10000 - 50000	Yes	No								No		0	0
2110263	1	2110	3	4		45	Female	Class 0/ Illiterate	9		2	No												Nuclear	Day-labor (Agri)		No	No	Yes	5	0			Yes	Seasonal	10000 - 50000	Yes	No								No		0	0
2110263	1	2110	3	3		15	Male	SSC	8		1	No												Nuclear	Day-labor (Agri)		No	No	Yes	5	0			Yes	Seasonal	10000 - 50000	Yes	No								No		0	0
2110264	1	2110	5	1		36	Male	Class 0/ Illiterate	2		2	No												Nuclear	Day-labor (Agri)		No	No	Yes	30	20	20	0	No				Yes	2	0	1	0	0	=< 5000	Yes	No		0	0
2110264	1	2110	5	4		30	Female	Class 9	9		2	No												Nuclear	Day-labor (Agri)		No	No	Yes	30	20	20	0	No				Yes	2	0	1	0	0	=< 5000	Yes	No		0	0
2110264	1	2110	5	3		15	Male	Class 8	8		1	No												Nuclear	Day-labor (Agri)		No	No	Yes	30	20	20	0	No				Yes	2	0	1	0	0	=< 5000	Yes	No		0	0
2110264	1	2110	5	3		12	Male	Class 4	8		1	No												Nuclear	Day-labor (Agri)		No	No	Yes	30	20	20	0	No				Yes	2	0	1	0	0	=< 5000	Yes	No		0	0
2110264	1	2110	5	3		2	Female	Class 0/ Illiterate	10		1	No												Nuclear	Day-labor (Agri)		No	No	Yes	30	20	20	0	No				Yes	2	0	1	0	0	=< 5000	Yes	No		0	0
2110265	1	2110	5	1		47	Male	Class 0/ Illiterate	2		2	No												Extended nuclear	Day-labor (Agri)		No	No	Yes	5	0			No				Yes	2	0	1	0	0	5000 - 10000	Yes	No		0	0
2110265	1	2110	5	4		41	Female	Class 1	9		2	No												Extended nuclear	Day-labor (Agri)		No	No	Yes	5	0			No				Yes	2	0	1	0	0	5000 - 10000	Yes	No		0	0
2110265	1	2110	5	3		17	Female	SSC	8		1	No												Extended nuclear	Day-labor (Agri)		No	No	Yes	5	0			No				Yes	2	0	1	0	0	5000 - 10000	Yes	No		0	0
2110265	1	2110	5	3		12	Male	Class 7	8		1	No												Extended nuclear	Day-labor (Agri)		No	No	Yes	5	0			No				Yes	2	0	1	0	0	5000 - 10000	Yes	No		0	0
2110265	1	2110	5	2		60	Female	Class 0/ Illiterate	9		2	No												Extended nuclear	Day-labor (Agri)		No	No	Yes	5	0			No				Yes	2	0	1	0	0	5000 - 10000	Yes	No		0	0
2110299	1	2110	4	1		35	Male	Class 3	2		2	No												Nuclear	Day-labor (Agri)		No	No	Yes	5	0			No				Yes	2	0	1	0	0	=< 5000	Yes	No		0	0
2110299	1	2110	4	1		30	Female	Class 4	9		2	No												Nuclear	Day-labor (Agri)		No	No	Yes	5	0			No				Yes	2	0	1	0	0	=< 5000	Yes	No		0	0
2110299	1	2110	4	3		11	Male	Class 6	8		1	No												Nuclear	Day-labor (Agri)		No	No	Yes	5	0			No				Yes	2	0	1	0	0	=< 5000	Yes	No		0	0
2110299	1	2110	4	3		8	Female	Class 2	8		1	No												Nuclear	Day-labor (Agri)		No	No	Yes	5	0			No				Yes	2	0	1	0	0	=< 5000	Yes	No		0	0
2110355	1	2110	5	1		50	Male	Class 2	2		2	No												Nuclear	Day-labor (Agri)		No	No	Yes	5	0			No				No								No		0	0
2110355	1	2110	5	4		22	Female	Class 0/ Illiterate	9		2	No												Nuclear	Day-labor (Agri)		No	No	Yes	5	0			No				No								No		0	0
2110355	1	2110	5	3		6	Male	Class 1	8		1	No												Nuclear	Day-labor (Agri)		No	No	Yes	5	0			No				No								No		0	0
2110355	1	2110	5	3		4	Male	Class 0/ Illiterate	10		1	No												Nuclear	Day-labor (Agri)		No	No	Yes	5	0			No				No								No		0	0
2110355	1	2110	5	3		18	Male	SSC	8		1	No												Nuclear	Day-labor (Agri)		No	No	Yes	5	0			No				No								No		0	0
2110356	1	2110	6	1		50	Male	Class 0/ Illiterate	2		2	No												Nuclear	Day-labor (Agri)		No	No	Yes	6	0			No				No								No		0	0
2110356	1	2110	6	4		45	Female	Class 5	9		2	No												Nuclear	Day-labor (Agri)		No	No	Yes	6	0			No				No								No		0	0
2110356	1	2110	6	3		25	Male	Bachelor (BA/Honors/Degree)	8		1	No												Nuclear	Day-labor (Agri)		No	No	Yes	6	0			No				No								No		0	0
2110356	1	2110	6	3		20	Male	Class 5	2		1	No												Nuclear	Day-labor (Agri)		No	No	Yes	6	0			No				No								No		0	0
2110356	1	2110	6	3		18	Male	Class 9	8		1	No												Nuclear	Day-labor (Agri)		No	No	Yes	6	0			No				No								No		0	0
2110356	1	2110	6	3		11	Female	Class 5	8		1	No												Nuclear	Day-labor (Agri)		No	No	Yes	6	0			No				No								No		0	0
2110357	1	2110	7	3		25	Male	HSC	7		2	No												Joint family	Farming (Agriculture, livestock, fisheries)		No	No	Yes	3	0			No				No								No		0	0
2110357	1	2110	7	3		21	Female	Class 8	9		2	No												Joint family	Farming (Agriculture, livestock, fisheries)		No	No	Yes	3	0			No				No								No		0	0
2110357	1	2110	7	7		5	Female	Class 1	8		1	No												Joint family	Farming (Agriculture, livestock, fisheries)		No	No	Yes	3	0			No				No								No		0	0
2110357	1	2110	7	7		.1	Female	Class 0/ Illiterate	10		1	No												Joint family	Farming (Agriculture, livestock, fisheries)		No	No	Yes	3	0			No				No								No		0	0
2110357	1	2110	7	1		40	Male	Class 0/ Illiterate	1		2	No												Joint family	Farming (Agriculture, livestock, fisheries)		No	No	Yes	3	0			No				No								No		0	0
2110357	1	2110	7	4		35	Female	Class 3	9		2	No												Joint family	Farming (Agriculture, livestock, fisheries)		No	No	Yes	3	0			No				No								No		0	0
2110357	1	2110	7	3		18	Male	SSC	8		1	No												Joint family	Farming (Agriculture, livestock, fisheries)		No	No	Yes	3	0			No				No								No		0	0
2110473	1	2110	3	1		39	Male	Class 8	7		2	No												Nuclear	Non-agriculture/business/service/middlemen		No	No	Yes	9	0			No				No								No		0	0
2110473	1	2110	3	4		35	Female	Class 8	7		2	No												Nuclear	Non-agriculture/business/service/middlemen		No	No	Yes	9	0			No				No								No		0	0
2110473	1	2110	3	3		17	Male	HSC	8		1	No												Nuclear	Non-agriculture/business/service/middlemen		No	No	Yes	9	0			No				No								No		0	0
2110474	1	2110	4	1		40	Male	Class 0/ Illiterate	2		2	No												Nuclear	Day-labor (Agri)		No	No	Yes	4	0			No				No								No		0	0
2110474	1	2110	4	4		35	Female	Class 0/ Illiterate	9		2	No												Nuclear	Day-labor (Agri)		No	No	Yes	4	0			No				No								No		0	0
2110474	1	2110	4	3		17	Female	SSC	8		1	No												Nuclear	Day-labor (Agri)		No	No	Yes	4	0			No				No								No		0	0
2110474	1	2110	4	3		3	Male	Class 0/ Illiterate	10		1	No												Nuclear	Day-labor (Agri)		No	No	Yes	4	0			No				No								No		0	0
2110475	1	2110	2	1		55	Male	Class 0/ Illiterate	2		2	No												Nuclear	Day-labor (Agri)		No	No	Yes	4	0			No				No								No		0	0
2110475	1	2110	2	4		55	Female	Class 0/ Illiterate	9		2	No												Nuclear	Day-labor (Agri)		No	No	Yes	4	0			No				No								No		0	0
2110875	1	2110	3	1		60	Male	Class 1	3		2	Yes	1	1	0	0	0	0	0	0	0	0	0	Nuclear	Farming (Agriculture, livestock, fisheries)		No	No	No	0	0			Yes	Annual	10000 - 50000	Yes	No								No		0	0
2110875	1	2110	3	4		50	Female	Class 7	9		2	Yes	1	1	0	0	0	0	0	0	0	0	0	Nuclear	Farming (Agriculture, livestock, fisheries)		No	No	No	0	0			Yes	Annual	10000 - 50000	Yes	No								No		0	0
2110875	1	2110	3	7		12	Male	Class 4	8		1	Yes	1	1	0	0	0	0	0	0	0	0	0	Nuclear	Farming (Agriculture, livestock, fisheries)		No	No	No	0	0			Yes	Annual	10000 - 50000	Yes	No								No		0	0
2110876	1	2110	7	1		57	Male	SSC	1		2	No												Joint family	Farming (Agriculture, livestock, fisheries)		No	No	Yes	300	276	0	276	No				No								No		0	0
2110876	1	2110	7	4		52	Female	Class 8	9		2	No												Joint family	Farming (Agriculture, livestock, fisheries)		No	No	Yes	300	276	0	276	No				No								No		0	0
2110876	1	2110	7	3		30	Male	Bachelor (BA/Honors/Degree)	7		2	No												Joint family	Farming (Agriculture, livestock, fisheries)		No	No	Yes	300	276	0	276	No				No								No		0	0
2110876	1	2110	7	3		28	Female	SSC	9		2	No												Joint family	Farming (Agriculture, livestock, fisheries)		No	No	Yes	300	276	0	276	No				No								No		0	0
2110876	1	2110	7	7		7	Female	Class 3	8		1	No												Joint family	Farming (Agriculture, livestock, fisheries)		No	No	Yes	300	276	0	276	No				No								No		0	0
2110876	1	2110	7	7		5	Female	Class 1	8		1	No												Joint family	Farming (Agriculture, livestock, fisheries)		No	No	Yes	300	276	0	276	No				No								No		0	0
2110876	1	2110	7	3		18	Male	HSC	8		1	No												Joint family	Farming (Agriculture, livestock, fisheries)		No	No	Yes	300	276	0	276	No				No								No		0	0
2110877	1	2110	4	1		51	Male	Class 0/ Illiterate	1		2	No												Nuclear	Day-labor (Agri)		No	No	Yes	5	0			No				No								No		0	0
2110877	1	2110	4	4		43	Female	Class 1	9		2	No												Nuclear	Day-labor (Agri)		No	No	Yes	5	0			No				No								No		0	0
2110877	1	2110	4	3		18	Female	Class 5	10		1	No												Nuclear	Day-labor (Agri)		No	No	Yes	5	0			No				No								No		0	0
2110877	1	2110	4	3		15	Female	Class 8	8		1	No												Nuclear	Day-labor (Agri)		No	No	Yes	5	0			No				No								No		0	0
2110878	1	2110	4	1		40	Male	Class 4	2		2	No												Nuclear	Day-labor (Agri)		No	No	Yes	2	0			Yes	Annual	10000 - 50000	Yes	No								No		0	0
2110878	1	2110	4	4		31	Female	Class 6	9		2	No												Nuclear	Day-labor (Agri)		No	No	Yes	2	0			Yes	Annual	10000 - 50000	Yes	No								No		0	0
2110878	1	2110	4	3		15	Male	Class 8	8		1	No												Nuclear	Day-labor (Agri)		No	No	Yes	2	0			Yes	Annual	10000 - 50000	Yes	No								No		0	0
2110878	1	2110	4	3		13	Female	Class 6	8		1	No												Nuclear	Day-labor (Agri)		No	No	Yes	2	0			Yes	Annual	10000 - 50000	Yes	No								No		0	0
2110960	1	2110	2	1		52	Male	Class 0/ Illiterate	2		2	No												Nuclear	Day-labor (Agri)		No	No	Yes	3	0			No				Yes	3	0	0	1	0	=< 5000	Yes	No		0	0
2110960	1	2110	2	4		45	Female	Class 0/ Illiterate	9		2	No												Nuclear	Day-labor (Agri)		No	No	Yes	3	0			No				Yes	3	0	0	1	0	=< 5000	Yes	No		0	0
2110961	1	2110	6	1		32	Male	Class 6	2		2	Yes	0	1	0	0	0	0	0	0	0	0	0	Extended nuclear	Day-labor (Agri)		No	No	Yes	26	18	18	0	No				Yes	2	0	1	0	0	=< 5000	Yes	No		0	0
2110961	1	2110	6	4		30	Female	Class 0/ Illiterate	9		2	Yes	0	1	0	0	0	0	0	0	0	0	0	Extended nuclear	Day-labor (Agri)		No	No	Yes	26	18	18	0	No				Yes	2	0	1	0	0	=< 5000	Yes	No		0	0
2110961	1	2110	6	3		12	Female	Class 6	8		1	Yes	0	1	0	0	0	0	0	0	0	0	0	Extended nuclear	Day-labor (Agri)		No	No	Yes	26	18	18	0	No				Yes	2	0	1	0	0	=< 5000	Yes	No		0	0
2110961	1	2110	6	3		10	Female	Class 4	8		1	Yes	0	1	0	0	0	0	0	0	0	0	0	Extended nuclear	Day-labor (Agri)		No	No	Yes	26	18	18	0	No				Yes	2	0	1	0	0	=< 5000	Yes	No		0	0
2110961	1	2110	6	2		60	Male	Class 8	10		2	Yes	0	1	0	0	0	0	0	0	0	0	0	Extended nuclear	Day-labor (Agri)		No	No	Yes	26	18	18	0	No				Yes	2	0	1	0	0	=< 5000	Yes	No		0	0
2110961	1	2110	6	2		55	Female	Class 3	10		2	Yes	0	1	0	0	0	0	0	0	0	0	0	Extended nuclear	Day-labor (Agri)		No	No	Yes	26	18	18	0	No				Yes	2	0	1	0	0	=< 5000	Yes	No		0	0
2110962	1	2110	4	1		32	Male	Class 3	2		2	Yes	0	1	0	0	0	0	0	0	0	0	0	Nuclear	Day-labor (Agri)		No	No	Yes	4	0			No				Yes	3	0	0	1	0	=< 5000	Yes	No		0	0
2110962	1	2110	4	1		28	Female	Class 8	9		2	Yes	0	1	0	0	0	0	0	0	0	0	0	Nuclear	Day-labor (Agri)		No	No	Yes	4	0			No				Yes	3	0	0	1	0	=< 5000	Yes	No		0	0
2110962	1	2110	4	3		10	Male	Class 4	8		1	Yes	0	1	0	0	0	0	0	0	0	0	0	Nuclear	Day-labor (Agri)		No	No	Yes	4	0			No				Yes	3	0	0	1	0	=< 5000	Yes	No		0	0
2110962	1	2110	4	3		6	Male	Class 1	8		1	Yes	0	1	0	0	0	0	0	0	0	0	0	Nuclear	Day-labor (Agri)		No	No	Yes	4	0			No				Yes	3	0	0	1	0	=< 5000	Yes	No		0	0
3000186	3	3000	3	1		26	Male	Class 7	4		2	No												Nuclear	Day-labor (non-agri)		No	No	Yes	11	0			No				No								No		0	0
3000186	3	3000	3	2		42	Female	Class 0/ Illiterate	9		3	No												Nuclear	Day-labor (non-agri)		No	No	Yes	11	0			No				No								No		0	0
3000186	3	3000	3	4		18	Female	SSC	7		2	No												Nuclear	Day-labor (non-agri)		No	No	Yes	11	0			No				No								No		0	0
3000187	3	3000	2	1		63	Male	Class 0/ Illiterate	2		2	No												Nuclear	Day-labor (Agri)		No	No	Yes	20	0			No				No								No		0	0
3000187	3	3000	2	4		52	Female	Class 0/ Illiterate	9		2	No												Nuclear	Day-labor (Agri)		No	No	Yes	20	0			No				No								No		0	0
3000188	3	3000	6	1		36	Male	Class 0/ Illiterate	1		2	No												Extended nuclear	Farming (Agriculture, livestock, fisheries)		No	No	Yes	106	96	0	96	No				No								Yes	0	0	1
3000188	3	3000	6	4		30	Female	Class 5	9		2	No												Extended nuclear	Farming (Agriculture, livestock, fisheries)		No	No	Yes	106	96	0	96	No				No								Yes	0	0	1
3000188	3	3000	6	2		58	Female	Class 0/ Illiterate	9		3	No												Extended nuclear	Farming (Agriculture, livestock, fisheries)		No	No	Yes	106	96	0	96	No				No								Yes	0	0	1
3000188	3	3000	6	3		11	Male	Class 5	8		1	No												Extended nuclear	Farming (Agriculture, livestock, fisheries)		No	No	Yes	106	96	0	96	No				No								Yes	0	0	1
3000188	3	3000	6	3		6	Male	Class 1	8		1	No												Extended nuclear	Farming (Agriculture, livestock, fisheries)		No	No	Yes	106	96	0	96	No				No								Yes	0	0	1
3000188	3	3000	6	3		6	Female	Class 1	8		1	No												Extended nuclear	Farming (Agriculture, livestock, fisheries)		No	No	Yes	106	96	0	96	No				No								Yes	0	0	1
3000189	3	3000	9	1		55	Male	Class 0/ Illiterate	2		2	No												Joint family	Day-labor (Agri)		No	No	Yes	8	0			No				No								No		0	0
3000189	3	3000	9	3		27	Male	Bachelor (BA/Honors/Degree)	8		2	No												Joint family	Day-labor (Agri)		No	No	Yes	8	0			No				No								No		0	0
3000189	3	3000	9	3		27	Female	HSC	9		2	No												Joint family	Day-labor (Agri)		No	No	Yes	8	0			No				No								No		0	0
3000189	3	3000	9	7		1	Female	Class 0/ Illiterate	10		1	No												Joint family	Day-labor (Agri)		No	No	Yes	8	0			No				No								No		0	0
3000189	3	3000	9	3		25	Male	Class 0/ Illiterate	2		2	No												Joint family	Day-labor (Agri)		No	No	Yes	8	0			No				No								No		0	0
3000189	3	3000	9	3		18	Female	Class 0/ Illiterate	9		2	No												Joint family	Day-labor (Agri)		No	No	Yes	8	0			No				No								No		0	0
3000189	3	3000	9	4		50	Female	Class 0/ Illiterate	9		2	No												Joint family	Day-labor (Agri)		No	No	Yes	8	0			No				No								No		0	0
3000189	3	3000	9	3		13	Male	Class 5	8		1	No												Joint family	Day-labor (Agri)		No	No	Yes	8	0			No				No								No		0	0
3000189	3	3000	9	2		60	Female	Class 0/ Illiterate	9		3	No												Joint family	Day-labor (Agri)		No	No	Yes	8	0			No				No								No		0	0
3000190	3	3000	7	1		70	Male	Class 0/ Illiterate	5		2	No												Joint family	Non-agriculture/business/service/middlemen		No	No	Yes	8	0			Yes	Annual	10000 - 50000	Yes	No								No		0	0
3000190	3	3000	7	4		60	Female	Class 0/ Illiterate	9		2	No												Joint family	Non-agriculture/business/service/middlemen		No	No	Yes	8	0			Yes	Annual	10000 - 50000	Yes	No								No		0	0
3000190	3	3000	7	3		25	Male	Class 8	7		2	No												Joint family	Non-agriculture/business/service/middlemen		No	No	Yes	8	0			Yes	Annual	10000 - 50000	Yes	No								No		0	0
3000190	3	3000	7	3		20	Female	Class 8	9		2	No												Joint family	Non-agriculture/business/service/middlemen		No	No	Yes	8	0			Yes	Annual	10000 - 50000	Yes	No								No		0	0
3000190	3	3000	7	3		19	Male	HSC	8		1	No												Joint family	Non-agriculture/business/service/middlemen		No	No	Yes	8	0			Yes	Annual	10000 - 50000	Yes	No								No		0	0
3000190	3	3000	7	3		17	Male	HSC	8		1	No												Joint family	Non-agriculture/business/service/middlemen		No	No	Yes	8	0			Yes	Annual	10000 - 50000	Yes	No								No		0	0
3000190	3	3000	7	7		1	Male	Class 0/ Illiterate	10		1	No												Joint family	Non-agriculture/business/service/middlemen		No	No	Yes	8	0			Yes	Annual	10000 - 50000	Yes	No								No		0	0
3000191	3	3000	4	1		30	Male	Class 0/ Illiterate	2		2	No												Nuclear	Day-labor (Agri)		No	No	Yes	10	0			No				No								No		0	0
3000191	3	3000	4	4		27	Female	Class 0/ Illiterate	9		2	No												Nuclear	Day-labor (Agri)		No	No	Yes	10	0			No				No								No		0	0
3000191	3	3000	4	3		10	Female	Class 3	8		1	No												Nuclear	Day-labor (Agri)		No	No	Yes	10	0			No				No								No		0	0
3000191	3	3000	4	3		4	Male	Class 0/ Illiterate	10		1	No												Nuclear	Day-labor (Agri)		No	No	Yes	10	0			No				No								No		0	0
30002068	3	3000	6	1		42	Male	Class 0/ Illiterate	2		2	No												Extended nuclear	Day-labor (non-agri)		No	No	Yes	4	0			No				No								No		0	0
30002068	3	3000	6	4		35	Female	Class 7	9		2	No												Extended nuclear	Day-labor (non-agri)		No	No	Yes	4	0			No				No								No		0	0
30002068	3	3000	6	3		18	Male	Class 5	4		2	No												Extended nuclear	Day-labor (non-agri)		No	No	Yes	4	0			No				No								No		0	0
30002068	3	3000	6	3		15	Female	Class 9	9		2	No												Extended nuclear	Day-labor (non-agri)		No	No	Yes	4	0			No				No								No		0	0
30002068	3	3000	6	3		14	Male	Class 5	10		1	No												Extended nuclear	Day-labor (non-agri)		No	No	Yes	4	0			No				No								No		0	0
30002068	3	3000	6	3		14	Male	Class 5	10		1	No												Extended nuclear	Day-labor (non-agri)		No	No	Yes	4	0			No				No								No		0	0
30002069	3	3000	4	1		40	Male	Class 0/ Illiterate	1		2	No												Nuclear	Farming (Agriculture, livestock, fisheries)		Yes	No	Yes	176	160	0	160	No				Yes	2	0	1	0	0	=< 5000	Yes	Yes	0	0	1
30002069	3	3000	4	4		30	Female	Class 8	9		2	No												Nuclear	Farming (Agriculture, livestock, fisheries)		Yes	No	Yes	176	160	0	160	No				Yes	2	0	1	0	0	=< 5000	Yes	Yes	0	0	1
30002069	3	3000	4	3		17	Male	Class 8	8		1	No												Nuclear	Farming (Agriculture, livestock, fisheries)		Yes	No	Yes	176	160	0	160	No				Yes	2	0	1	0	0	=< 5000	Yes	Yes	0	0	1
30002069	3	3000	4	3		11	Male	Class 5	8		1	No												Nuclear	Farming (Agriculture, livestock, fisheries)		Yes	No	Yes	176	160	0	160	No				Yes	2	0	1	0	0	=< 5000	Yes	Yes	0	0	1
30002070	3	3000	3	1		35	Male	Class 0/ Illiterate	1		2	No												Nuclear	Farming (Agriculture, livestock, fisheries)		No	No	Yes	39	32	0	32	No				Yes	2	0	1	0	0	=< 5000	Yes	No		0	0
30002070	3	3000	3	4		30	Female	Class 4	9		2	No												Nuclear	Farming (Agriculture, livestock, fisheries)		No	No	Yes	39	32	0	32	No				Yes	2	0	1	0	0	=< 5000	Yes	No		0	0
30002070	3	3000	3	3		12	Male	Class 4	8		1	No												Nuclear	Farming (Agriculture, livestock, fisheries)		No	No	Yes	39	32	0	32	No				Yes	2	0	1	0	0	=< 5000	Yes	No		0	0
30002159	3	3000	5	1		45	Male	Class 0/ Illiterate	1		2	No												Nuclear	Farming (Agriculture, livestock, fisheries)		No	No	No	0	0			Yes	Annual	101000 - 200000	Yes	No								No		0	0
30002159	3	3000	5	4		38	Female	Class 0/ Illiterate	9		2	No												Nuclear	Farming (Agriculture, livestock, fisheries)		No	No	No	0	0			Yes	Annual	101000 - 200000	Yes	No								No		0	0
30002159	3	3000	5	3		21	Male	Class 3	6		1	No												Nuclear	Farming (Agriculture, livestock, fisheries)		No	No	No	0	0			Yes	Annual	101000 - 200000	Yes	No								No		0	0
30002159	3	3000	5	3		15	Female	Class 8	8		1	No												Nuclear	Farming (Agriculture, livestock, fisheries)		No	No	No	0	0			Yes	Annual	101000 - 200000	Yes	No								No		0	0
30002159	3	3000	5	3		14	Male	Class 3	10		1	No												Nuclear	Farming (Agriculture, livestock, fisheries)		No	No	No	0	0			Yes	Annual	101000 - 200000	Yes	No								No		0	0
30002160	3	3000	4	1		45	Male	Class 6	1		2	No												Extended nuclear	Farming (Agriculture, livestock, fisheries)		No	Yes	Yes	320	210	120	90	Yes	Annual	=> 200000	No	No								Yes	0	0	1
30002160	3	3000	4	4		28	Female	Class 5	7		2	No												Extended nuclear	Farming (Agriculture, livestock, fisheries)		No	Yes	Yes	320	210	120	90	Yes	Annual	=> 200000	No	No								Yes	0	0	1
30002160	3	3000	4	2		85	Male	Class 0/ Illiterate	10		2	No												Extended nuclear	Farming (Agriculture, livestock, fisheries)		No	Yes	Yes	320	210	120	90	Yes	Annual	=> 200000	No	No								Yes	0	0	1
[truncated: 1,819 more rows]
[truncated: 629 more columns]
