# Supplementary material for: Destination choices during internal temporary migration: Evidence from northern Bangladesh
Source: PLoS One. 2026 Jul 1;21(7):e0352665. doi: 10.1371/journal.pone.0352665 (PMC13322507; doi:10.1371/journal.pone.0352665)
Supplement: S2 File — (ZIP) [file pone.0352665.s002.zip › Data/README.txt]

** Please open Do Files on Stata. Otherwise, do files are copied and pasted in the respective .txt files.
** Dataset is titled "Migration_study". Two versions are attached: .dta version for Stata, and csv version otherwise.
